# Supplementary material for: The relationship between physical exercise and mobile phone addiction among Chinese college students: Testing mediation and moderation effects
Source: Front Psychol. 2022 Oct 3;13:1000109. doi: 10.3389/fpsyg.2022.1000109 (PMC9574398; doi:10.3389/fpsyg.2022.1000109)
Supplement: Supplementary file 1 [file Table_1.XLSX]

## Sheet: Sheet1
Number	1.Major	2. Grade	3. Gender	4. Year of birth	P1 (PARS-3)	P2	P3	M1 (MPATS)	M2	M3	M4	M5	M6	M7	M8	M9	M10	M11	M12	M13	M14	M15	M16	U1 (UCLA Loneliness Scale)	U2	U3	U4	U5	U6	U7	U8	U9	U10	U11	U12	U13	U14	U15	U16	U17	U18	U19	U20	R1 (RRS)	R2	R3	R4	R5	R6
1	1	2	1	2001	1	3	5	3	1	2	1	1	1	1	2	2	1	1	1	1	1	1	1	4	1	1	2	4	4	3	3	2	3	2	3	1	1	3	4	3	1	3	4	1	1	1	1	1	1
2	1	2	1	2001	2	3	3	4	2	2	2	4	2	3	4	3	2	2	2	2	2	3	2	3	2	2	2	3	3	2	2	4	3	2	2	2	2	3	4	3	2	3	3	2	2	2	2	2	2
3	1	2	1	2001	2	4	4	3	2	2	1	1	1	1	2	2	2	2	1	1	2	1	1	3	2	1	1	2	3	3	1	1	1	1	1	2	1	2	2	2	1	1	4	1	1	2	1	1	1
4	1	2	2	2000	3	5	2	4	2	1	3	3	2	4	1	1	2	3	2	2	2	2	3	3	2	2	3	2	1	3	3	4	1	1	1	2	2	4	3	3	2	3	4	2	2	1	1	1	1
5	1	2	2	1997	1	3	2	4	4	2	4	3	4	4	4	2	3	3	4	2	4	4	4	3	2	2	3	3	3	2	3	2	3	2	2	3	3	3	2	3	3	3	3	2	2	2	3	2	2
6	1	2	2	2000	4	5	3	5	2	3	4	4	4	4	4	2	2	2	4	2	4	4	3	4	3	1	2	4	3	1	3	2	4	1	1	1	1	3	3	2	2	3	3	2	2	2	2	3	3
7	1	2	2	2000	1	4	5	4	3	1	3	3	4	3	2	2	2	3	3	2	2	4	3	4	3	2	3	3	3	2	3	3	2	3	2	3	2	3	3	3	3	3	3	1	1	2	2	3	3
8	1	2	2	2000	1	5	3	4	5	5	3	5	5	5	3	4	4	2	4	3	4	5	5	4	2	2	3	4	4	3	3	3	3	3	3	3	3	4	3	4	3	4	3	4	4	3	3	3	3
9	1	2	1	2000	1	5	5	4	2	1	1	4	2	2	2	3	4	2	3	3	3	4	1	4	1	1	2	4	3	1	2	3	3	3	1	1	1	4	4	2	1	4	4	1	1	1	1	2	1
10	1	2	2	2001	1	1	3	3	2	1	2	5	2	3	2	2	2	5	3	2	3	3	4	4	2	2	2	4	3	2	3	2	3	2	2	3	2	3	2	2	2	4	3	2	1	3	3	3	2
11	1	2	1	2001	1	5	2	4	3	1	3	1	4	1	4	2	2	1	1	1	2	4	4	4	2	2	3	4	2	3	4	3	3	3	3	3	3	3	3	4	3	3	3	1	1	1	2	2	3
12	1	2	1	2001	2	3	5	4	2	3	2	4	1	3	1	1	1	4	2	3	4	4	2	4	2	2	3	4	3	2	2	3	3	1	2	1	2	3	2	1	2	3	3	1	1	2	1	1	1
13	1	2	2	2000	2	3	3	4	5	2	5	3	5	2	2	1	2	2	4	2	2	3	4	2	4	3	4	2	2	4	3	4	1	4	4	4	4	2	2	4	3	3	3	3	4	2	4	3	4
14	1	2	2	2001	3	3	3	4	3	3	4	3	3	3	2	2	3	2	3	3	3	3	3	4	3	3	3	4	3	2	3	3	3	3	2	3	3	3	2	3	3	3	3	2	2	2	3	2	2
15	2	2	2	2001	1	1	3	5	2	4	4	2	5	3	3	2	2	2	4	3	3	2	2	4	3	2	3	3	4	2	3	4	3	2	2	3	2	3	3	1	2	3	3	2	2	2	2	2	3
16	1	2	2	2001	2	3	3	4	3	2	3	3	2	4	2	1	1	1	1	2	3	3	4	3	3	3	2	3	3	2	2	2	3	3	2	3	2	2	2	3	3	2	2	1	1	1	1	1	1
17	1	2	1	2001	2	3	3	4	2	2	2	3	2	1	2	2	2	2	2	2	1	4	2	3	3	3	3	2	2	2	3	3	3	3	3	4	3	2	2	3	3	2	2	2	2	1	2	1	2
18	1	2	2	2001	1	3	4	5	4	4	5	5	5	5	3	3	4	4	4	4	4	4	4	4	2	2	2	4	4	2	3	3	3	2	2	3	2	3	2	2	2	3	3	1	1	1	2	2	1
19	1	2	2	2001	3	3	4	3	2	2	2	3	2	3	3	2	3	3	3	3	2	3	3	1	2	2	2	4	3	2	3	3	4	2	2	2	3	3	3	3	2	3	4	1	2	2	2	2	2
20	1	2	2	2000	3	3	4	5	3	1	3	4	4	3	4	2	1	1	3	4	3	4	3	4	2	3	2	4	4	2	3	2	4	2	3	2	2	4	4	3	3	4	4	2	2	2	2	2	2
21	1	2	1	2001	1	5	5	5	2	1	2	4	2	1	4	2	2	1	2	1	2	5	2	3	2	3	2	3	2	2	4	4	3	2	4	3	2	4	2	2	3	2	2	4	1	4	3	4	4
22	1	2	1	2001	2	4	3	2	2	1	3	4	2	4	1	1	3	2	2	1	3	3	4	4	2	1	3	3	2	2	3	3	3	2	2	1	3	2	3	3	1	3	4	1	2	1	2	3	2
23	1	2	1	2001	1	3	4	4	2	2	4	4	2	2	2	1	2	1	4	2	4	3	2	4	2	2	3	4	3	1	3	2	4	2	2	2	1	4	3	3	2	4	4	2	2	1	3	3	3
24	1	2	1	2000	4	5	3	4	1	1	3	2	1	1	1	2	1	1	3	1	1	3	1	4	2	1	1	4	3	2	2	4	4	2	1	1	1	3	3	3	2	3	4	2	1	1	2	2	1
25	1	2	1	2000	4	5	5	4	2	2	2	3	2	2	2	4	2	2	3	2	1	2	2	4	2	2	2	4	4	1	1	4	4	2	2	2	2	4	4	3	2	4	4	1	1	1	1	1	1
26	1	2	2	2001	2	3	4	3	2	2	3	2	3	3	2	3	3	3	3	3	3	2	3	4	2	2	2	4	4	2	3	3	3	2	2	2	2	2	3	3	3	3	3	2	2	2	3	2	2
27	1	2	2	2001	2	3	5	4	3	2	3	2	3	2	1	1	1	2	2	1	1	1	2	3	1	1	1	4	3	1	2	2	3	1	1	1	1	3	2	3	1	3	3	1	1	2	2	2	1
28	1	2	1	2001	3	5	4	4	2	2	3	4	3	2	3	3	2	2	2	2	2	3	2	4	1	1	1	4	2	2	3	3	4	2	1	3	2	4	2	2	2	4	3	2	3	2	2	2	2
29	1	2	1	2001	1	3	5	2	2	4	5	5	4	1	1	3	2	1	2	2	4	4	2	4	2	1	2	4	4	1	2	3	4	2	2	2	2	3	4	3	2	4	4	3	1	2	2	2	2
30	1	2	2	2000	1	3	5	5	2	2	4	3	4	4	3	1	4	5	5	3	4	3	3	4	3	3	3	3	3	3	3	3	3	3	2	3	3	3	3	3	3	3	3	2	2	3	3	2	2
31	1	2	2	2001	1	5	3	4	2	1	3	1	2	2	3	2	4	4	2	2	2	1	2	3	3	2	2	3	2	2	3	3	3	2	2	2	2	3	3	2	2	3	3	3	1	3	2	2	4
32	1	2	2	2001	1	3	5	5	2	2	2	1	3	2	2	3	1	4	3	2	4	2	2	3	2	2	4	3	3	3	3	2	2	3	2	3	3	3	3	3	3	3	3	3	3	2	2	2	1
33	1	2	2	2001	3	3	4	4	5	2	3	4	2	4	4	2	3	4	4	4	2	4	4	3	3	3	2	3	3	3	3	3	2	2	3	3	3	1	2	2	2	2	2	3	2	2	3	3	2
34	1	2	1	2001	2	2	3	2	1	3	3	4	3	2	2	2	3	3	3	3	4	4	2	4	1	1	1	4	4	1	3	4	4	2	1	2	4	3	2	3	1	4	4	1	1	1	1	1	1
35	1	2	1	2001	2	3	3	4	3	3	2	2	3	4	2	2	4	2	3	2	2	2	4	4	3	2	3	3	2	3	3	3	3	2	3	3	3	2	2	3	3	3	3	2	2	2	2	2	3
36	1	2	2	2000	3	3	5	5	3	3	4	4	4	3	4	3	2	3	4	3	3	4	3	4	3	4	4	2	3	4	3	4	3	3	3	4	4	3	2	3	4	3	3	3	4	4	3	3	4
37	1	2	2	2001	2	5	3	4	2	2	4	1	3	3	2	2	2	2	5	2	3	2	2	4	2	2	3	3	3	2	2	3	3	2	3	3	2	3	2	3	2	3	2	2	2	1	2	1	2
38	1	2	2	2001	2	5	3	4	2	1	4	2	3	3	2	2	2	2	3	2	2	2	3	3	2	2	2	4	3	2	2	2	2	2	1	3	3	3	3	3	2	2	3	2	2	1	2	2	2
39	1	2	1	2000	4	4	4	5	3	1	3	4	3	3	2	1	1	1	3	2	2	4	3	4	3	1	2	4	4	1	2	3	3	3	1	1	1	3	3	3	3	3	4	3	1	3	3	3	3
40	1	2	2	2000	1	3	5	4	2	2	3	4	4	3	2	2	1	3	5	3	4	3	3	3	2	2	2	3	3	2	2	2	2	2	2	2	2	2	3	3	2	2	2	2	2	2	3	2	2
41	1	2	2	2002	3	3	4	3	1	3	4	3	2	3	3	2	1	1	2	2	4	3	1	3	2	2	3	2	3	2	4	3	3	2	3	2	3	3	4	2	3	3	3	2	2	3	2	2	3
42	1	2	2	2001	1	3	2	4	3	2	4	3	4	3	3	3	4	4	4	4	4	2	3	3	3	2	3	3	3	3	3	3	3	3	3	3	3	3	3	3	3	3	3	2	2	3	3	2	3
43	1	2	1	2001	2	3	3	3	2	2	3	2	2	3	2	2	2	3	3	2	2	2	3	3	3	3	3	3	3	2	2	3	3	3	2	2	3	3	3	3	3	3	3	2	2	2	2	2	2
44	1	2	1	2000	3	3	3	5	3	3	5	3	2	2	2	1	3	1	5	2	2	5	3	4	1	1	1	4	4	1	1	3	3	1	1	3	1	4	3	3	2	4	4	2	2	1	1	1	3
45	1	2	1	2001	1	5	4	4	3	2	4	4	2	3	4	3	2	3	2	3	2	4	4	4	3	3	3	3	2	3	4	4	2	3	3	4	4	3	1	2	3	2	2	3	4	4	3	3	2
46	1	2	1	2001	3	5	3	4	1	3	3	4	3	2	2	2	2	3	3	3	2	3	2	3	2	2	2	3	3	2	2	3	3	2	1	3	2	3	2	2	2	3	3	1	1	2	2	1	2
47	1	2	2	2002	1	5	4	4	2	1	3	4	3	2	1	1	1	1	3	2	3	3	3	3	2	2	2	3	3	2	3	2	3	3	3	3	3	2	2	2	3	4	2	2	1	1	2	2	2
48	1	2	2	2001	4	5	5	5	2	2	4	3	3	3	4	2	3	3	4	2	2	3	2	4	2	3	2	4	3	2	3	3	3	2	2	3	2	3	3	3	2	3	3	2	2	2	2	2	2
49	1	2	2	1997	3	4	5	3	2	3	2	2	3	3	2	2	1	4	2	2	4	2	2	4	3	3	3	4	3	3	3	3	3	2	2	2	2	4	2	2	2	2	2	2	2	3	2	2	2
50	1	2	1	2001	1	3	3	1	1	2	1	1	1	1	1	1	1	1	1	1	1	1	1	1	1	1	1	1	1	1	1	1	1	1	1	1	1	1	1	1	1	1	1	4	4	4	4	4	4
51	1	2	2	2001	3	3	3	4	2	1	3	2	3	1	1	1	1	3	4	4	3	3	1	4	3	2	3	3	3	2	3	3	3	3	2	3	3	2	2	2	3	2	3	3	3	3	3	3	3
52	2	2	2	2001	1	1	3	4	3	3	3	3	2	2	4	2	2	2	2	2	2	2	3	4	2	2	2	4	4	3	2	3	3	2	2	2	2	4	3	3	3	4	4	2	1	2	2	2	1
53	1	2	2	2000	1	3	3	2	2	2	5	5	5	3	3	3	4	5	5	5	5	5	3	4	3	3	4	3	2	4	4	4	3	2	2	3	3	4	2	3	2	4	4	3	2	3	4	2	3
54	1	2	2	2000	1	1	3	4	3	1	3	3	4	3	3	1	2	3	3	3	3	3	3	3	3	3	3	3	3	3	3	3	3	3	3	3	3	3	2	2	2	2	2	2	2	2	2	2	2
55	2	2	2	2001	1	2	3	4	2	1	4	4	3	3	3	2	3	2	3	1	2	1	1	3	2	2	2	3	3	2	2	2	3	2	2	2	2	3	3	2	2	3	3	1	1	1	1	1	1
56	1	2	2	2001	1	3	5	5	2	4	5	3	2	1	1	1	1	2	5	1	4	2	1	3	1	1	1	4	4	2	2	4	3	2	2	2	2	4	3	2	2	4	4	1	1	1	1	1	1
57	1	2	2	2001	3	4	4	3	2	1	4	4	3	3	4	1	3	4	4	3	3	4	2	4	1	1	2	4	3	2	2	2	3	2	2	1	1	3	4	2	2	3	4	2	2	2	2	3	2
58	1	2	2	2002	1	5	3	5	2	2	4	2	4	3	4	4	3	4	5	3	5	3	2	3	2	2	4	3	2	3	3	3	2	3	3	2	2	2	3	2	3	4	4	2	2	2	2	3	2
59	1	2	1	2001	1	3	5	3	2	2	4	4	2	2	3	1	1	1	3	4	2	4	1	3	2	2	3	3	3	2	2	2	2	2	2	3	2	2	2	3	3	2	3	2	1	2	2	2	1
60	1	2	2	2001	2	3	3	4	3	2	2	1	1	3	1	1	1	3	3	1	3	1	2	3	1	1	1	4	3	1	2	3	4	2	1	1	1	4	4	2	1	4	3	2	1	1	1	1	1
61	1	2	1	2000	3	3	3	3	2	2	2	2	2	3	2	2	2	3	2	1	2	2	2	4	1	1	1	4	3	1	1	3	3	1	1	2	1	3	2	1	1	4	3	1	1	1	1	1	1
62	1	2	2	2000	5	4	3	2	3	2	4	4	4	3	2	4	3	4	5	3	4	4	3	3	2	1	2	3	3	1	3	3	3	2	2	3	2	3	2	2	2	3	3	3	1	1	2	1	3
63	1	2	2	2000	1	3	3	2	4	2	5	3	3	4	2	3	3	2	4	3	4	3	4	3	3	3	3	3	3	3	3	3	3	2	3	3	3	3	3	2	3	3	3	3	2	3	3	3	2
64	1	2	2	2000	2	5	4	5	4	4	2	4	2	4	2	2	2	2	3	2	4	3	4	4	3	2	2	4	3	3	3	2	2	3	1	3	2	3	1	2	3	2	3	1	1	1	2	1	1
65	1	2	1	2000	1	3	5	5	2	4	4	4	4	3	4	3	4	5	4	2	4	4	3	4	2	2	2	4	3	4	2	3	2	3	2	4	3	2	2	3	2	3	2	3	2	3	3	4	4
66	1	2	2	2000	1	3	5	4	5	2	5	3	5	4	2	2	2	2	4	4	4	4	3	3	3	3	2	3	2	2	3	3	2	2	3	3	2	2	2	4	1	2	2	2	2	3	2	2	2
67	1	2	2	2001	3	3	4	1	4	2	1	2	5	1	4	3	2	3	5	4	3	2	3	3	4	4	4	3	3	4	3	3	3	3	3	1	4	2	2	3	3	3	2	2	2	2	3	2	3
68	1	2	2	2001	1	3	3	4	2	2	3	2	4	3	3	3	2	4	5	3	3	3	3	3	2	2	2	4	4	2	3	4	2	2	2	3	2	3	4	3	3	2	3	2	2	3	2	1	1
69	1	2	2	2000	1	1	3	5	3	3	5	5	5	3	3	4	2	4	5	5	5	3	3	3	2	2	2	3	3	2	2	1	3	2	3	3	2	2	2	3	2	3	2	3	2	3	3	3	3
70	2	2	2	2001	2	4	3	3	2	1	1	3	2	2	2	2	2	2	2	2	3	2	2	3	3	2	2	2	3	3	3	3	3	3	2	3	3	2	2	4	3	2	2	3	2	3	3	3	3
71	1	2	2	2000	1	3	4	4	4	1	3	3	2	1	3	2	1	4	3	2	3	3	3	4	1	2	1	4	4	1	2	2	3	2	1	2	2	1	2	2	1	3	3	2	2	1	3	2	4
72	1	2	2	2000	3	2	3	3	2	4	3	2	2	2	2	2	2	2	3	2	2	2	2	4	2	2	2	4	3	3	2	3	4	3	3	3	3	3	2	3	2	3	3	2	2	2	2	2	2
73	1	2	2	2000	1	1	1	5	3	4	5	3	5	5	3	2	3	3	3	3	3	4	3	3	3	3	3	2	3	2	3	2	2	3	3	3	3	2	2	3	3	2	2	4	3	3	4	4	4
74	1	2	2	2000	2	2	3	3	4	1	4	3	4	3	2	2	5	3	3	2	2	3	2	3	3	4	3	2	2	4	3	2	2	3	3	4	3	3	2	4	3	4	3	2	1	2	2	2	2
75	1	2	2	2000	1	3	5	2	2	2	3	4	4	3	1	1	1	1	3	2	3	3	3	3	3	3	3	3	3	3	3	2	3	3	3	3	3	2	2	3	3	3	3	2	2	2	2	2	2
76	1	2	2	2001	2	3	4	4	4	3	3	3	4	3	2	3	2	5	4	3	4	3	4	3	2	2	2	1	3	2	2	3	2	2	3	3	2	3	4	3	3	3	4	3	3	2	2	3	3
77	1	2	2	2001	1	3	3	4	3	2	4	5	4	3	4	2	4	3	4	3	4	3	4	3	3	2	2	3	3	3	3	3	3	2	2	2	2	3	3	3	2	3	3	2	2	1	2	1	1
78	2	2	2	2000	3	3	4	4	3	2	3	4	3	3	2	2	3	3	3	3	3	2	2	3	2	2	2	4	3	2	2	4	3	1	1	2	2	2	3	2	2	3	4	2	2	2	2	2	2
79	1	2	2	2000	2	3	4	5	3	1	3	4	2	2	1	1	1	1	2	1	2	2	1	3	3	3	1	3	3	2	4	3	2	3	3	2	2	3	1	2	3	2	4	2	1	1	2	4	4
80	1	2	2	2001	1	3	5	5	3	3	4	3	3	4	2	1	3	4	4	2	4	3	4	3	1	2	2	3	2	2	3	2	2	2	3	2	2	3	4	2	2	3	4	2	1	1	2	2	3
81	1	2	2	2001	3	3	3	3	4	4	3	4	3	3	4	3	2	2	3	3	2	3	3	2	2	2	2	4	3	2	3	3	3	2	1	2	2	2	2	3	2	2	2	1	1	1	1	2	1
82	1	2	1	1994	3	5	4	4	2	3	2	1	1	3	3	1	2	2	2	1	1	1	3	4	3	3	3	4	3	3	3	4	3	3	4	2	3	4	2	3	3	3	3	4	3	3	2	3	2
83	1	2	1	2001	4	5	4	2	3	1	2	2	2	2	2	1	1	2	2	2	2	2	2	3	3	3	3	3	3	3	3	3	3	3	3	3	3	2	2	3	3	3	3	2	2	2	2	2	2
84	1	2	2	2001	1	1	5	5	4	3	5	3	5	5	2	3	2	5	3	5	5	3	5	3	3	3	3	3	2	4	4	2	3	3	4	4	4	4	2	4	3	3	2	2	2	2	3	3	3
85	2	2	1	2001	1	3	5	5	3	2	5	5	4	5	5	3	3	5	5	5	5	2	3	4	1	1	1	4	4	1	2	4	4	1	1	1	1	4	3	3	3	4	4	2	1	2	2	1	1
86	1	2	1	2000	1	3	5	3	2	3	5	3	5	3	2	3	2	1	4	3	2	3	4	4	1	1	4	4	3	1	1	3	3	4	2	4	4	3	3	3	3	3	3	3	2	2	2	3	2
87	1	2	1	2000	1	1	3	4	3	3	3	3	4	3	4	4	4	4	4	4	4	4	4	4	4	4	4	4	4	4	4	4	4	4	4	4	4	2	2	2	2	2	3	2	3	2	3	2	3
88	2	2	2	2001	3	3	3	1	1	1	3	1	2	2	1	2	1	4	3	3	4	2	2	3	2	1	1	4	3	2	3	4	4	2	1	2	2	3	3	2	2	3	4	1	1	1	2	2	1
89	1	2	2	2000	1	3	3	1	1	1	3	2	2	2	2	2	2	5	3	2	3	3	3	4	3	3	3	3	3	3	3	3	3	2	3	4	3	4	2	2	3	4	2	2	1	1	1	1	1
90	1	2	2	2002	3	3	4	5	3	3	5	3	3	3	5	3	3	5	5	3	4	3	3	3	2	2	2	3	3	2	3	2	2	2	3	3	3	3	2	2	3	3	3	4	2	4	3	4	4
91	1	2	2	2001	1	3	5	5	3	2	4	3	4	3	2	2	3	4	4	2	2	2	3	3	2	2	2	4	2	2	2	2	2	2	2	2	2	2	3	3	2	3	3	1	1	3	3	2	3
92	1	2	1	2002	1	3	3	3	4	4	3	2	3	3	4	2	1	3	3	2	2	3	4	4	1	1	1	3	3	3	2	3	2	3	2	3	2	3	3	3	3	2	3	1	2	3	2	2	2
93	1	2	2	2000	2	4	3	5	2	3	3	3	3	3	3	2	3	1	3	1	4	2	2	4	2	2	3	4	3	1	2	2	3	2	1	3	2	3	2	2	2	4	3	2	2	2	2	2	2
94	1	2	2	2001	1	3	3	2	3	1	2	2	1	2	1	1	1	3	1	1	2	2	2	4	2	1	2	4	4	1	2	3	3	1	1	1	1	4	3	2	1	4	4	1	1	2	1	1	1
95	1	2	2	2001	1	3	3	4	3	4	4	4	4	3	4	2	3	2	4	4	3	3	4	4	2	3	3	4	3	3	3	3	3	3	3	3	3	3	3	3	3	3	3	2	2	2	2	2	2
96	1	2	2	2001	2	3	3	4	3	4	4	3	4	4	3	4	4	4	3	3	4	3	3	3	2	2	2	4	3	2	3	2	3	2	2	2	2	4	3	3	1	2	2	2	2	2	1	1	1
97	1	2	2	2001	3	3	3	5	3	2	3	4	3	3	4	3	4	3	4	2	3	3	3	4	2	2	2	4	4	1	2	4	4	2	2	2	1	4	3	2	2	4	4	2	2	2	2	2	2
98	1	2	2	2000	3	3	3	4	3	2	4	3	4	3	3	2	4	2	4	1	3	3	3	3	3	2	2	3	3	2	2	3	3	3	2	3	2	2	2	2	2	3	3	2	2	2	2	2	1
99	1	2	2	2000	3	5	2	2	2	1	3	3	4	3	2	1	1	1	3	3	4	3	3	4	1	2	3	3	3	3	4	3	2	2	2	2	3	3	3	3	2	2	3	3	1	2	2	2	3
100	1	2	2	2000	2	3	4	2	1	2	3	3	3	4	4	3	3	5	4	3	4	3	4	1	1	1	4	3	2	3	2	3	2	1	2	3	1	4	3	1	1	3	3	2	1	2	2	2	1
101	1	2	2	2001	4	5	3	3	2	3	2	2	2	2	2	2	2	2	2	1	2	2	2	4	2	1	2	4	3	2	3	4	4	2	1	3	2	4	2	3	3	4	3	2	1	1	1	1	1
102	1	2	2	1997	2	3	4	4	1	1	1	3	1	5	5	1	1	1	1	1	2	3	3	4	1	2	4	4	1	2	2	2	2	3	1	1	3	3	2	3	3	3	3	2	2	2	2	2	2
103	1	2	2	2000	2	4	3	4	3	3	3	4	3	4	2	3	3	4	4	2	2	3	4	3	3	3	3	3	3	2	2	3	3	1	2	3	2	2	2	4	2	3	2	2	2	2	2	2	3
104	1	2	1	2000	1	3	5	2	4	1	4	2	3	3	2	1	4	2	4	3	1	1	1	4	3	2	3	2	2	3	3	4	2	3	3	3	3	2	2	3	3	2	2	2	2	1	1	3	3
105	1	2	1	2000	1	3	5	2	2	2	3	2	2	2	2	2	2	4	2	2	2	2	2	4	3	2	4	3	2	3	3	4	2	2	3	3	2	4	3	2	2	3	3	2	2	1	2	2	2
106	1	2	2	2001	3	3	4	4	4	4	4	3	3	3	3	3	3	3	4	4	4	3	2	3	1	2	2	2	3	3	2	3	3	3	3	3	3	3	3	3	3	4	4	2	2	2	2	3	2
107	1	2	2	2002	1	3	2	5	3	3	5	4	5	3	4	4	3	5	5	3	4	4	3	4	3	2	3	3	3	3	3	4	3	2	1	3	2	3	3	3	3	3	3	2	2	2	2	2	2
108	1	2	2	2001	2	3	3	5	4	5	5	5	5	5	4	3	5	3	3	4	3	4	4	4	2	3	3	4	4	2	3	3	3	2	2	2	2	2	3	2	3	4	4	1	2	2	2	2	2
109	1	2	2	2001	5	4	4	3	1	1	2	3	1	1	1	1	1	3	5	1	4	3	4	2	1	4	1	2	1	4	4	2	1	3	4	4	4	4	1	1	4	3	1	4	1	1	1	2	3
110	1	2	2	2001	1	3	4	2	3	2	2	2	2	2	2	2	2	2	2	2	2	2	2	2	3	4	3	4	3	2	3	2	1	2	1	3	1	1	2	1	2	3	2	1	2	3	2	1	2
111	1	2	2	2001	1	3	5	5	4	2	3	4	3	3	3	4	2	3	3	2	4	2	3	4	2	3	2	4	3	1	2	2	3	2	1	2	2	2	3	3	2	3	3	1	2	2	1	1	1
112	1	2	2	2000	1	1	5	5	3	1	5	3	5	3	1	3	1	4	5	3	4	1	3	4	2	3	1	3	2	1	3	2	2	1	1	3	1	4	3	4	3	3	3	2	1	3	2	1	1
113	1	2	2	2001	4	5	3	3	2	2	2	2	2	2	3	3	2	3	2	2	3	3	3	4	1	1	2	2	2	3	2	3	3	3	2	2	2	2	3	2	2	3	3	1	1	1	1	1	2
114	1	2	2	2000	1	1	3	5	2	3	5	4	5	4	5	3	3	3	5	3	5	3	4	3	3	3	3	3	2	3	3	3	3	3	3	3	3	3	3	3	2	4	2	2	1	1	4	2	3
115	1	2	2	2001	1	3	4	1	3	3	3	3	3	1	4	4	4	4	3	4	3	3	3	4	2	3	3	2	3	2	3	4	3	2	3	3	3	2	3	3	4	3	3	2	3	2	2	2	1
116	1	2	2	2000	1	3	3	5	3	5	5	3	3	3	5	4	3	5	3	4	4	4	3	3	3	2	3	3	2	2	2	3	2	2	3	3	3	1	2	4	3	2	2	2	2	3	3	2	2
117	1	2	1	2001	3	3	3	4	3	2	3	2	3	3	3	2	3	2	2	1	2	2	3	4	1	1	2	4	4	2	2	3	4	2	2	2	2	4	3	3	2	4	4	2	2	2	2	3	2
118	1	2	2	2001	1	3	3	3	3	3	4	4	4	3	3	2	2	3	3	3	3	3	3	4	1	2	1	4	4	2	2	3	3	2	2	2	2	3	2	2	2	2	3	1	1	1	2	1	1
119	1	2	2	1997	1	3	3	3	2	3	3	4	2	3	2	3	2	4	3	3	3	3	3	4	2	2	2	4	3	2	2	3	3	2	2	3	2	2	2	2	2	3	3	2	2	1	2	2	2
120	1	2	2	2001	3	3	3	3	2	1	5	4	2	1	2	1	2	3	3	2	4	3	3	2	4	3	4	1	2	3	3	3	2	3	3	3	3	2	1	2	1	2	2	2	2	1	2	2	2
121	2	2	1	2001	1	3	3	5	4	3	5	4	5	1	5	1	2	1	5	1	1	1	1	4	4	1	2	3	1	4	4	1	1	4	4	2	1	4	4	3	1	4	4	1	1	1	1	3	3
122	1	2	2	2001	1	3	2	5	2	3	5	4	5	3	2	5	4	1	5	2	1	4	5	4	1	1	1	4	3	1	3	2	2	1	2	1	2	4	3	3	2	4	4	2	3	2	1	4	3
123	1	2	2	2000	3	3	4	4	2	2	5	2	3	4	2	1	1	5	5	4	5	2	4	4	2	2	3	4	3	3	3	4	4	2	1	1	2	2	3	3	2	4	4	1	2	1	1	2	1
124	1	2	2	2001	1	5	3	4	3	1	4	3	3	3	3	2	2	2	3	2	3	2	2	4	3	3	3	3	3	3	3	3	3	3	3	3	3	3	2	3	3	3	3	2	2	2	2	3	2
125	1	2	2	2000	1	1	3	4	2	2	2	2	3	3	3	2	2	2	3	2	2	2	3	4	1	1	1	4	3	1	1	3	4	1	3	3	1	2	2	3	1	3	3	1	1	1	2	1	1
126	1	2	2	2001	1	4	2	4	3	1	2	2	2	2	3	2	2	1	1	2	4	3	2	4	1	1	2	4	4	2	4	3	3	3	2	3	3	3	4	2	1	4	4	2	2	2	1	2	2
127	1	2	1	2001	2	3	3	1	1	4	1	5	1	1	1	3	1	1	1	1	5	5	1	4	1	1	1	3	1	4	4	2	1	3	3	4	1	3	1	1	1	1	3	4	4	4	4	4	4
128	1	2	1	2001	3	5	3	4	1	2	3	3	2	2	2	2	1	1	1	1	1	1	2	3	2	2	2	3	3	1	2	2	1	2	2	1	2	2	3	2	1	3	2	2	3	2	1	3	2
129	1	2	1	2001	1	3	3	3	1	1	1	3	4	4	1	1	1	1	4	2	1	1	1	3	2	2	2	3	3	2	3	2	3	2	3	2	3	4	2	3	3	3	3	1	2	2	2	2	2
130	1	2	1	2001	3	3	4	5	3	4	3	1	3	3	3	1	1	3	3	1	1	1	1	4	1	1	1	4	4	1	3	3	4	1	3	3	2	4	4	3	3	4	4	2	2	3	2	2	2
131	1	2	2	2001	1	3	3	5	5	2	4	4	4	4	4	4	4	4	4	4	4	4	4	3	3	3	3	3	3	3	3	3	3	3	3	3	3	2	4	4	3	3	3	1	2	2	2	2	2
132	1	2	2	2000	1	4	3	4	3	2	4	4	3	1	3	4	1	1	2	1	2	2	2	3	3	3	3	3	3	2	3	2	3	2	2	2	3	2	3	3	3	3	3	2	3	3	3	4	4
133	1	2	1	2001	3	3	3	3	2	2	3	3	2	3	2	3	2	3	3	3	3	2	3	3	3	3	3	3	3	3	3	3	3	3	2	2	2	2	3	3	3	3	3	3	2	2	2	3	2
134	1	2	2	2001	3	5	4	3	3	2	2	3	3	3	2	1	1	2	3	2	2	1	3	3	2	3	2	3	2	2	3	1	2	3	2	3	2	2	2	3	2	2	2	2	2	2	3	2	2
135	1	2	2	2001	1	4	3	5	2	2	2	3	3	4	2	2	2	4	3	3	3	3	3	4	2	2	2	4	4	2	2	3	4	2	1	3	2	3	4	3	2	4	4	1	1	1	1	1	1
136	1	2	2	2001	1	5	3	3	3	3	3	3	3	3	3	3	3	3	3	3	3	3	3	3	3	3	3	3	3	3	3	3	3	3	3	3	3	3	2	3	3	3	2	2	2	2	2	2	2
137	1	1	1	2001	4	5	4	4	2	2	3	2	3	2	1	1	3	1	2	1	1	2	2	3	3	2	2	3	3	1	2	3	3	2	1	2	2	3	3	2	3	3	3	2	2	3	2	2	2
138	1	1	2	2002	4	5	3	5	4	2	5	5	5	5	4	2	5	4	5	2	2	5	5	4	2	1	2	4	3	2	3	3	4	2	1	2	2	3	4	2	2	4	4	2	2	3	4	2	2
139	1	1	1	2002	4	5	4	1	2	1	4	4	3	4	4	1	1	1	1	1	3	3	4	4	1	3	1	4	4	3	3	2	2	2	2	2	2	2	2	3	2	2	2	1	2	1	2	2	2
140	1	1	2	2002	3	5	3	5	3	2	5	5	5	4	2	2	1	1	5	4	4	5	4	4	3	3	3	3	3	1	2	3	3	2	2	3	3	3	2	3	3	3	3	2	2	2	3	2	2
141	1	1	1	1997	3	3	3	4	1	1	1	1	1	1	1	1	1	1	1	1	1	1	1	4	3	2	1	4	3	1	2	2	4	2	1	2	2	4	2	2	2	4	4	1	1	1	1	1	1
142	1	1	1	2000	3	3	5	5	1	2	2	2	2	1	2	2	2	3	3	1	1	2	1	3	3	3	3	3	3	3	3	3	3	3	3	3	3	3	2	3	3	3	3	3	2	2	3	3	3
143	1	1	1	2001	4	5	4	4	2	3	3	3	3	2	3	3	2	1	2	1	1	1	2	4	3	2	3	3	4	2	3	3	3	2	2	2	2	3	3	2	2	3	3	1	2	1	1	2	2
144	1	1	2	2002	4	5	4	4	3	3	2	5	3	3	3	2	4	2	2	2	4	4	3	4	3	2	2	4	4	1	1	4	3	2	2	2	3	4	4	3	3	4	4	2	2	3	2	2	2
145	1	1	2	2002	2	3	3	3	2	2	2	2	2	3	2	1	1	1	1	1	3	2	2	3	2	2	2	3	2	2	3	2	3	2	3	3	3	3	2	4	2	3	3	2	2	3	2	2	2
146	1	1	2	2001	1	3	5	2	2	2	2	2	2	3	1	1	1	2	3	2	3	3	3	4	1	3	2	4	3	2	3	3	4	2	1	2	1	1	2	3	3	3	2	1	1	1	1	1	1
147	1	1	2	2002	1	2	2	4	4	2	3	2	3	3	2	2	2	4	3	2	3	3	4	4	3	3	2	3	3	3	3	2	3	2	3	3	2	3	2	3	3	3	3	2	2	2	2	2	3
148	1	1	2	2002	2	5	3	3	2	3	4	2	4	2	1	1	1	2	3	3	3	3	2	3	3	3	3	3	2	2	3	3	3	2	2	3	3	2	3	2	3	4	4	2	2	3	2	2	2
149	1	1	2	2002	2	4	3	5	3	4	4	2	3	2	4	4	1	3	4	1	5	2	2	3	2	3	3	3	3	4	3	3	3	2	1	3	2	3	2	2	3	3	3	3	3	2	2	2	2
150	1	1	1	2001	3	1	2	5	2	3	3	3	2	2	4	2	2	1	3	2	1	3	2	3	2	2	2	3	3	1	3	3	3	2	1	3	2	3	2	3	2	3	3	2	2	3	3	2	2
151	1	1	1	2002	3	3	4	3	3	2	3	2	3	3	2	2	2	2	4	3	3	3	3	3	3	2	2	2	3	3	3	3	3	2	2	3	3	3	2	3	3	2	2	2	2	2	2	2	2
152	1	1	2	2002	1	2	5	2	3	2	3	1	1	2	2	2	1	1	1	1	2	2	2	4	2	2	2	4	4	3	3	3	2	2	2	3	3	2	2	3	2	3	3	1	1	3	2	1	1
153	1	1	2	2001	4	5	3	5	3	4	3	4	3	4	2	2	3	2	4	3	3	3	2	4	3	3	3	4	3	2	3	4	4	3	3	3	2	2	3	3	2	4	4	2	2	1	2	3	2
154	1	1	2	2002	2	5	3	5	3	3	4	4	4	3	2	2	1	1	3	3	2	4	2	4	2	2	1	4	4	2	3	3	3	1	1	1	1	3	3	2	2	4	4	1	1	3	2	1	3
155	1	1	2	2000	4	5	3	1	4	3	5	3	4	3	3	3	3	1	1	1	3	4	3	3	2	4	3	2	2	4	3	3	2	3	2	4	3	2	1	3	3	2	2	2	2	2	2	2	2
156	1	1	2	2001	1	3	3	2	2	2	2	2	3	4	3	3	3	3	4	3	2	3	4	3	3	2	2	3	3	3	3	3	3	3	3	3	3	2	2	3	3	3	3	2	3	2	2	2	2
157	5	1	2	2001	1	4	3	5	4	2	3	2	3	3	4	2	2	2	3	2	3	2	3	3	3	2	3	3	2	3	3	4	3	3	3	3	3	2	2	3	3	3	3	2	2	3	2	3	2
158	1	1	2	2002	1	2	3	4	3	3	4	4	3	2	2	2	2	3	3	3	2	3	3	3	2	1	2	3	2	2	2	3	3	3	3	3	4	3	2	3	3	3	2	2	3	4	3	2	2
159	1	1	1	2002	4	5	2	5	3	2	3	3	1	3	1	1	1	1	1	1	5	3	2	4	3	2	2	4	4	2	3	2	2	2	1	1	2	2	3	1	3	4	4	2	2	1	2	2	1
160	1	1	1	2002	4	5	3	5	1	3	3	2	5	3	5	3	3	3	4	1	2	4	3	4	2	3	3	3	3	3	3	3	3	3	3	3	3	3	3	3	2	3	3	2	2	2	2	2	2
161	1	1	1	2001	3	4	4	3	2	2	2	3	3	2	3	3	2	2	3	2	3	2	3	4	1	1	2	4	3	1	3	3	4	2	1	2	2	3	3	2	1	4	4	1	1	2	2	2	1
162	1	1	1	2002	4	5	3	5	3	2	3	3	2	4	2	2	1	1	3	4	2	2	3	4	2	2	2	4	4	2	3	2	3	1	1	2	2	4	4	3	1	4	4	2	2	3	2	3	3
163	1	1	2	2002	1	3	5	4	4	2	3	2	3	2	2	2	2	1	3	2	2	2	3	4	2	3	2	4	3	1	2	3	3	1	1	2	1	3	3	3	2	2	3	2	1	1	1	1	2
164	1	1	2	2001	3	1	1	3	3	3	3	3	3	3	3	2	2	4	3	2	3	3	3	3	3	3	3	3	3	3	3	3	3	3	3	3	3	3	1	2	4	3	1	2	2	2	3	3	3
165	1	1	2	2001	2	3	3	3	2	2	3	2	2	2	1	1	2	1	1	1	1	1	1	3	2	2	2	3	3	2	2	3	2	2	2	2	2	3	3	3	2	3	3	2	1	1	2	1	2
166	1	1	2	2002	4	5	3	3	1	1	3	1	1	1	1	1	1	1	3	3	3	1	1	4	3	3	3	4	3	3	3	2	3	2	3	3	3	2	3	3	3	3	3	2	2	1	2	2	2
167	1	1	2	2002	1	3	3	3	2	2	2	3	3	2	2	1	3	2	3	2	1	3	2	4	2	2	2	4	3	2	3	3	3	2	2	2	2	4	3	2	2	3	3	1	1	2	1	1	1
168	1	1	2	2002	2	1	4	2	3	1	2	4	4	3	1	1	1	1	4	3	1	2	1	4	3	2	3	3	3	2	4	4	4	2	1	2	2	2	2	2	2	3	4	1	1	1	3	2	3
169	1	1	2	2001	1	3	3	1	4	1	2	3	3	1	1	1	1	2	4	1	4	2	2	3	2	2	2	3	2	3	3	4	3	2	1	2	2	2	3	3	3	2	2	2	2	3	3	3	2
170	1	1	2	2001	2	5	4	1	1	3	2	3	2	1	2	1	1	3	2	2	4	3	1	2	3	3	3	3	2	3	3	2	2	2	4	4	3	1	1	2	3	2	2	3	3	2	2	2	3
171	1	1	2	2002	3	3	3	4	1	3	3	3	2	2	4	2	3	1	4	2	2	2	2	4	1	2	3	4	3	1	2	3	3	3	2	2	2	3	3	2	2	3	3	1	1	2	2	2	1
172	1	1	2	2001	2	5	5	5	5	2	5	1	3	3	4	1	3	4	4	3	3	2	5	4	3	3	3	2	2	3	3	2	2	2	3	3	2	2	2	4	3	3	3	1	2	2	3	2	2
173	1	1	2	2002	2	5	5	4	3	2	2	3	4	4	4	4	3	3	3	1	2	2	3	3	2	2	2	4	3	1	2	3	3	2	1	2	2	2	2	2	2	2	3	2	1	3	2	2	1
174	1	1	1	2001	1	3	4	5	2	3	4	4	3	5	5	5	5	4	5	1	3	3	3	4	4	4	4	1	1	4	4	2	2	4	4	4	4	4	2	4	4	2	2	4	4	4	4	4	4
175	1	1	1	2001	1	4	5	2	2	2	1	3	1	3	1	1	1	1	1	1	1	2	3	3	2	3	2	3	3	2	2	2	3	3	3	3	2	2	2	3	3	3	2	1	1	2	1	2	2
176	1	1	2	2002	1	3	5	2	4	3	4	2	4	3	2	2	1	2	4	3	3	2	4	4	3	2	2	4	3	2	3	2	2	2	3	3	3	2	2	3	2	2	2	2	2	1	2	2	2
177	1	1	1	2001	4	5	2	4	2	2	2	4	2	2	3	3	2	3	3	2	3	2	3	3	3	3	3	3	3	2	3	2	3	2	3	2	3	2	2	3	3	2	2	2	2	2	3	3	2
178	1	1	2	2002	3	3	4	4	3	2	4	4	4	3	3	4	3	3	3	3	3	4	3	3	2	2	2	3	2	2	3	3	3	3	3	2	2	3	3	3	3	3	3	2	2	2	3	3	2
179	1	1	1	2001	4	5	3	1	2	1	1	5	1	1	1	1	1	1	2	1	2	2	2	3	1	4	1	3	2	1	1	2	3	2	3	4	1	4	4	2	3	4	4	1	2	1	2	2	2
180	1	1	1	2002	4	4	3	3	2	3	2	4	4	3	2	3	4	3	2	3	3	3	3	3	2	2	3	2	2	3	2	4	2	2	3	2	3	2	3	2	2	3	2	2	2	3	2	3	4
181	1	1	1	2000	4	5	4	3	2	3	4	3	4	2	4	2	2	2	3	3	3	4	4	1	2	2	3	2	1	2	3	2	1	3	3	2	1	3	2	3	3	2	4	1	1	1	1	2	2
182	5	4	2	1997	4	3	4	2	4	1	1	1	2	4	2	1	2	2	2	1	1	2	3	3	3	3	3	3	2	3	2	2	2	2	2	2	2	2	2	3	2	3	3	2	3	2	3	2	2
183	1	1	2	2002	1	3	3	4	2	2	2	3	2	2	2	2	1	2	3	1	2	3	3	3	3	3	2	3	3	3	3	3	3	3	3	3	3	3	3	3	3	3	3	2	1	1	2	1	1
184	1	1	2	2002	2	3	3	3	3	1	1	3	3	3	1	1	1	2	2	3	1	4	3	4	2	3	3	4	4	1	3	3	4	3	2	2	2	3	3	2	2	3	4	2	2	2	2	2	2
185	1	1	2	2002	1	3	5	5	5	5	4	1	1	3	1	1	1	1	1	1	1	1	5	4	3	3	3	3	3	3	2	2	4	1	3	3	2	1	2	3	3	3	3	2	2	1	3	1	2
186	1	1	2	2000	2	3	3	5	3	2	4	4	5	3	2	2	2	4	5	3	1	2	2	4	1	1	1	4	4	2	2	2	2	2	2	2	2	2	2	2	2	2	2	2	3	2	3	2	2
187	1	1	2	2002	1	3	5	5	3	5	3	4	3	2	4	3	2	1	3	2	3	3	2	3	3	3	2	3	3	3	3	4	2	2	2	2	2	2	3	2	3	3	3	1	1	3	1	3	2
188	1	1	2	2002	2	3	1	3	2	3	2	2	2	2	2	2	2	2	2	2	2	2	2	4	3	2	2	3	3	2	3	3	3	2	2	2	2	3	3	2	2	3	3	2	1	2	1	2	2
189	1	1	2	2001	2	5	2	2	3	3	3	3	2	3	3	2	3	3	3	2	2	4	3	3	3	1	2	3	2	1	3	3	3	2	3	3	3	3	2	2	2	2	3	1	1	1	1	1	1
190	1	1	2	2002	2	3	3	2	2	2	3	2	3	2	2	2	2	2	4	2	2	2	2	3	3	2	2	3	2	2	2	3	3	2	2	2	2	3	3	3	2	3	3	1	1	1	1	1	1
191	1	1	1	2002	3	3	4	3	3	3	2	2	2	2	1	4	4	3	3	1	2	2	2	2	2	2	2	2	2	2	2	3	3	2	2	2	2	3	2	2	2	2	2	2	2	2	2	1	1
192	1	1	1	2001	4	4	4	4	2	1	1	2	1	4	1	1	1	1	5	1	2	3	2	4	1	1	1	4	4	1	3	3	4	1	1	1	1	4	3	2	1	4	4	1	1	2	1	2	3
193	1	2	2	2001	3	4	4	4	2	2	3	3	3	2	3	1	1	3	4	2	4	3	2	4	1	2	2	4	4	2	2	3	4	2	2	3	2	4	3	2	2	4	3	1	1	1	1	1	1
194	1	2	2	2002	3	5	4	3	2	3	3	4	4	3	2	1	2	2	3	3	4	3	3	3	2	2	3	3	3	2	3	2	3	2	2	3	2	2	2	3	3	3	4	3	2	1	2	2	2
195	1	2	1	2000	3	1	1	4	1	2	3	3	1	1	1	1	3	4	4	4	4	3	2	4	3	2	2	4	4	2	3	3	4	2	2	2	2	3	2	2	2	4	4	2	1	2	2	2	2
196	1	2	1	2001	4	4	4	4	3	4	4	3	3	2	4	4	3	4	4	3	4	4	3	3	3	3	2	3	2	3	3	2	3	2	2	3	3	2	3	2	3	2	3	2	3	2	2	3	2
197	1	2	1	2001	4	4	4	5	3	2	3	4	3	2	4	2	2	3	3	2	2	4	3	4	3	3	2	4	3	1	2	3	3	2	1	2	2	3	2	2	2	4	4	2	1	2	2	2	1
198	1	2	2	1997	2	3	4	4	2	2	3	3	3	3	3	2	3	3	4	2	3	3	2	4	3	2	3	4	3	2	2	2	3	2	2	2	1	3	3	3	2	4	4	1	1	2	2	2	1
199	1	2	2	2002	1	4	5	2	2	2	2	1	1	1	2	4	1	1	3	2	1	1	2	3	1	3	3	4	3	2	4	3	3	2	3	4	2	4	1	2	2	4	3	3	2	2	3	2	1
200	1	2	2	2001	2	3	3	3	3	4	3	2	3	2	1	3	1	2	2	1	3	2	2	4	3	2	3	4	4	3	4	3	3	2	2	2	2	3	3	2	2	3	3	2	2	2	2	1	1
201	1	2	2	2002	2	3	3	4	3	1	3	3	2	2	3	3	3	2	1	1	2	1	2	4	3	3	2	4	3	2	2	3	2	1	3	2	2	4	2	2	4	3	2	1	3	3	1	2	2
202	1	2	1	1997	1	3	5	4	2	2	2	3	3	3	1	2	1	2	3	3	2	2	4	4	1	2	1	4	3	1	2	3	3	2	1	2	1	2	3	1	2	4	3	2	2	2	3	2	1
203	1	2	1	2000	3	3	4	4	1	2	2	2	1	1	1	1	1	1	4	2	2	2	2	4	1	1	1	4	4	1	3	2	4	1	1	2	1	3	3	2	1	3	3	1	1	1	1	1	1
204	1	2	2	2001	1	3	5	4	3	3	3	3	3	3	1	2	2	4	4	3	3	3	3	3	3	3	3	2	3	3	3	3	3	3	3	3	3	3	3	3	3	3	3	2	2	2	2	2	2
205	1	2	2	2001	2	5	3	5	2	1	4	5	1	1	3	1	1	1	3	3	1	3	1	4	1	1	1	4	3	1	1	4	4	2	1	2	1	3	2	2	2	4	4	2	2	3	2	1	1
206	1	2	2	2001	2	3	3	5	1	2	3	4	4	2	2	1	2	5	4	2	2	2	2	4	1	1	1	4	3	1	3	2	3	2	1	2	1	4	2	2	1	4	4	1	1	1	2	2	2
207	1	2	2	2000	2	3	4	4	3	2	3	3	4	2	2	1	2	3	3	2	2	2	1	3	2	2	2	3	3	1	3	3	3	2	1	1	2	4	4	2	2	4	4	2	3	2	3	2	3
208	1	2	1	2000	1	3	3	3	2	2	2	2	3	3	2	1	1	1	1	2	1	2	2	3	2	2	2	3	3	2	2	2	3	3	2	2	2	3	2	3	3	3	3	2	1	1	1	1	1
209	1	2	1	2001	5	5	3	5	1	1	4	4	5	4	3	3	3	3	3	3	3	3	3	4	2	2	2	2	3	2	2	3	2	3	2	2	1	3	2	2	3	3	3	2	2	2	3	3	3
210	1	2	2	2001	3	3	2	3	3	1	1	1	1	1	1	1	1	1	1	1	1	1	4	4	1	1	1	4	4	1	1	4	3	1	1	1	1	3	4	2	1	4	4	2	1	1	1	1	1
211	1	2	2	2001	3	3	5	4	2	3	3	3	3	3	3	3	3	3	3	3	3	3	3	4	1	2	2	3	3	2	3	2	2	3	2	3	2	3	3	3	3	3	3	2	1	3	2	2	2
212	1	2	1	2000	3	3	5	3	2	2	2	2	2	2	2	2	2	2	2	2	2	2	2	3	2	1	3	3	3	2	2	2	3	2	3	2	2	3	2	2	3	3	3	2	1	2	1	2	2
213	1	2	2	2001	3	3	3	5	1	1	4	3	2	1	5	1	3	1	5	2	2	1	1	3	2	4	4	3	3	1	3	4	4	3	1	4	3	3	3	4	4	3	3	2	2	1	1	1	1
214	1	2	2	2000	1	1	3	5	2	1	5	5	5	5	5	5	5	5	5	3	5	5	5	4	2	2	2	2	3	4	4	3	3	2	2	3	2	3	2	2	2	2	2	3	1	1	3	2	3
215	1	2	2	2001	3	5	3	4	4	2	2	2	2	3	3	3	3	3	3	3	3	4	3	4	3	3	3	3	2	3	3	3	3	3	3	3	2	3	3	3	3	2	2	1	1	1	1	1	1
216	1	2	2	2001	1	3	3	4	4	4	4	4	4	4	3	3	3	3	4	4	4	4	3	3	3	3	3	3	3	3	3	2	2	2	3	3	3	2	3	3	2	3	2	2	2	2	3	2	2
217	1	2	2	2001	1	3	4	3	2	1	2	4	4	3	1	1	3	5	4	2	1	3	2	4	1	2	3	4	4	1	3	3	3	1	1	2	2	3	4	3	2	3	3	2	2	2	3	3	3
218	1	2	2	2001	2	3	3	5	2	2	4	3	5	4	3	2	1	1	4	1	4	2	3	3	3	3	4	4	2	2	3	2	2	3	3	3	3	2	2	3	2	3	2	2	2	3	1	3	3
219	1	2	2	2000	1	4	5	2	2	2	2	2	3	2	1	1	1	1	4	2	2	2	2	2	3	3	3	2	1	3	4	3	2	3	3	3	3	2	1	3	3	2	3	2	2	2	2	3	2
220	1	2	1	2000	1	3	3	2	3	2	2	2	2	2	3	2	1	1	2	2	1	2	3	4	2	2	2	3	3	2	3	2	3	1	2	3	2	2	3	4	3	2	2	2	2	2	2	2	2
221	1	2	1	2001	4	5	4	4	3	2	3	3	2	3	1	2	3	3	2	2	3	3	3	4	3	2	2	4	3	2	3	2	4	3	3	3	2	3	2	4	3	3	3	3	2	3	3	2	2
222	1	2	1	2000	4	5	4	4	1	1	2	1	1	3	1	1	1	1	1	1	2	1	1	4	2	3	2	4	2	3	2	4	3	2	2	1	1	2	2	2	2	2	3	1	2	1	1	2	1
223	1	2	2	2001	2	3	3	5	5	3	5	2	5	5	2	1	2	1	5	3	5	2	5	4	2	2	3	4	4	2	2	3	3	3	4	4	2	3	2	3	3	3	2	1	2	4	1	2	2
224	1	2	2	2001	1	3	3	5	3	3	5	4	3	3	1	1	5	5	5	3	4	3	3	3	3	3	3	3	2	3	4	3	3	3	3	4	3	2	3	3	3	3	3	3	2	4	4	3	2
225	1	2	1	2000	1	3	1	3	3	3	3	3	3	3	3	3	3	3	3	1	3	2	3	3	3	3	3	2	2	3	3	3	3	3	3	3	3	2	2	3	2	2	1	2	2	2	3	1	2
226	1	2	2	2002	2	3	3	2	1	2	2	2	1	1	1	1	1	1	1	1	1	2	1	3	2	2	2	4	3	1	3	3	3	2	3	2	2	3	3	3	2	3	3	2	2	1	2	1	2
227	1	2	1	2001	1	2	5	4	1	1	3	4	2	1	3	4	1	1	2	3	3	4	1	3	1	2	4	4	4	1	3	2	3	2	3	3	2	4	2	2	2	4	4	2	2	1	2	1	2
228	1	2	2	2001	2	3	1	5	1	3	4	5	5	1	2	1	1	1	4	3	5	3	1	4	4	3	4	3	4	4	3	3	3	3	2	3	3	3	2	2	2	2	3	2	3	2	1	3	3
229	1	2	2	2001	2	3	3	4	2	2	4	3	2	3	4	1	3	1	5	2	1	1	3	3	2	1	2	4	3	1	3	3	3	2	2	1	2	4	4	2	1	3	3	1	2	2	1	2	1
230	1	2	2	2001	1	1	4	4	3	2	3	4	4	3	3	3	4	3	3	2	4	4	3	3	3	3	3	3	2	3	3	2	3	3	3	3	2	3	2	3	2	3	3	3	3	3	3	3	3
231	1	2	2	2001	3	3	3	1	2	3	4	2	2	3	1	3	1	5	4	2	1	3	3	4	3	2	1	3	4	3	3	4	4	3	2	2	2	2	2	3	2	4	4	3	2	2	1	2	1
232	1	2	1	2000	1	3	3	3	2	2	4	4	2	2	3	1	4	2	2	2	2	3	3	2	3	2	3	2	3	3	3	2	3	4	2	3	2	2	3	2	3	3	3	2	3	3	3	2	3
233	1	2	1	2000	2	1	3	5	3	2	2	2	2	3	3	2	2	4	3	2	4	3	3	4	2	2	2	4	4	2	3	3	3	3	3	3	3	3	3	3	3	3	3	3	3	2	2	3	3
234	1	2	2	2000	1	4	3	5	3	5	5	4	4	2	1	1	1	5	5	1	4	3	3	3	2	2	2	3	2	3	3	3	2	2	2	2	2	2	3	2	3	2	3	1	1	1	1	1	1
235	1	2	2	2001	1	3	3	4	3	2	4	2	3	2	5	2	2	2	5	3	2	1	3	3	3	2	2	2	2	3	3	1	3	3	2	4	3	2	1	3	2	2	2	1	1	2	2	3	3
236	1	2	1	2000	3	4	4	4	2	2	3	2	3	3	2	2	2	1	2	2	2	2	2	3	2	3	3	3	2	2	3	2	3	2	2	3	2	3	2	2	3	2	2	2	2	2	2	2	2
237	2	2	2	2000	1	5	3	4	3	2	3	4	3	4	2	2	2	2	3	2	2	3	4	3	2	2	2	3	3	2	2	3	3	2	2	2	2	3	3	3	2	3	3	2	1	2	2	2	2
238	1	2	2	2001	1	3	3	4	4	1	4	4	4	3	1	1	1	3	4	2	1	3	4	3	3	3	3	4	3	1	3	4	3	1	1	3	2	3	3	3	3	3	3	2	2	3	2	2	1
239	2	2	2	2000	1	1	2	4	5	2	4	4	4	3	2	2	3	4	4	3	3	3	5	3	3	3	2	3	2	2	3	3	2	3	2	3	3	3	2	3	2	2	3	2	2	1	2	3	3
240	1	2	2	2001	1	4	3	4	3	3	4	2	3	3	3	2	2	4	3	3	3	2	2	4	2	2	2	3	3	2	2	3	3	2	1	1	1	3	3	3	2	4	3	2	1	1	1	2	1
241	1	2	2	2001	3	5	4	4	3	3	3	3	4	2	2	1	1	3	3	3	3	3	3	4	2	2	4	4	2	2	3	3	3	2	2	4	2	4	1	2	2	4	3	2	2	2	2	2	2
242	1	2	2	2000	1	3	3	4	2	2	3	3	3	2	2	1	1	2	3	2	2	2	2	4	2	2	2	4	3	2	3	3	3	2	2	2	2	3	3	2	2	3	3	1	1	2	1	1	2
243	2	2	2	2001	3	4	4	4	3	1	4	2	2	3	1	2	2	1	4	1	4	2	3	3	2	2	2	4	4	2	3	3	3	2	1	2	2	3	3	3	1	4	4	2	2	2	2	3	2
244	1	2	2	2000	2	3	4	5	1	3	4	4	3	5	5	3	5	5	4	1	3	3	1	4	1	1	4	1	3	1	2	3	4	1	1	1	1	4	2	2	1	4	3	2	1	2	1	4	1
245	1	2	2	2001	1	1	2	4	2	2	3	2	3	2	2	1	1	1	2	1	3	2	2	4	1	1	2	4	4	1	3	4	4	2	1	2	1	4	4	2	3	4	4	2	2	2	2	2	1
246	1	2	2	2000	2	3	4	2	3	1	2	1	2	2	1	1	1	1	2	1	2	2	2	4	2	2	1	4	3	3	3	3	3	2	1	3	2	4	2	2	3	3	2	2	2	1	1	1	1
247	1	2	2	2001	3	3	5	1	2	1	3	3	3	3	2	1	2	2	3	2	2	4	3	4	3	1	1	3	2	3	2	3	3	2	2	2	2	4	2	2	2	3	3	2	1	2	2	3	2
248	1	2	2	2000	1	3	3	5	3	3	3	5	5	2	5	4	2	5	5	5	5	5	3	3	3	2	3	3	2	1	3	3	3	2	3	3	2	3	2	3	2	3	3	2	2	1	2	4	3
249	1	2	2	2000	1	3	3	4	3	2	2	2	2	3	3	2	2	2	3	1	1	2	2	3	3	2	2	4	3	2	3	3	3	2	1	1	3	3	3	3	2	4	3	2	2	2	2	2	1
250	2	2	2	2001	3	4	3	4	3	4	5	3	3	5	1	2	4	5	5	2	4	3	4	3	2	1	2	3	3	3	2	3	3	2	1	2	2	2	3	4	2	2	3	3	2	3	3	3	3
251	2	2	2	2001	1	2	5	5	4	4	2	2	3	2	1	1	2	1	4	2	5	2	4	3	3	2	3	3	3	2	3	3	3	2	2	2	2	3	3	3	2	3	3	2	2	1	3	2	1
252	1	2	2	2000	1	2	5	3	2	1	1	3	1	1	1	1	1	1	1	1	1	1	1	4	2	2	2	3	4	3	1	3	2	2	2	2	2	2	2	2	2	3	3	2	1	2	1	1	1
253	1	2	2	2001	1	3	5	4	4	3	3	5	5	3	1	3	2	4	3	5	2	3	5	4	3	4	3	4	3	4	3	4	3	3	4	4	3	4	3	3	4	3	4	2	3	3	2	4	1
254	2	2	2	2001	1	3	3	3	2	2	3	2	3	3	2	3	3	2	2	1	2	2	2	4	2	2	2	3	3	3	2	3	4	2	2	2	2	2	3	3	2	3	4	2	2	2	2	2	2
255	2	2	2	2001	3	4	3	4	2	3	4	3	4	4	2	1	1	2	2	1	1	1	2	3	1	1	1	3	3	2	3	3	3	1	1	2	1	1	1	1	1	1	1	2	1	2	2	2	3
256	1	2	2	2001	1	1	2	4	3	1	3	3	3	2	3	2	2	2	3	1	1	2	3	4	2	2	1	4	4	1	2	4	4	1	1	2	2	4	4	2	2	4	4	2	2	1	1	1	1
257	2	2	2	2001	2	2	3	4	1	2	3	3	3	2	2	2	2	2	3	1	3	3	2	4	3	2	2	4	4	1	2	3	3	2	2	2	2	3	3	3	2	4	4	3	2	2	1	2	3
258	1	2	2	2001	1	3	3	4	2	1	5	5	4	1	1	1	2	4	5	3	4	5	3	4	2	1	2	4	3	1	1	4	4	2	2	3	1	4	3	3	3	4	4	1	2	3	3	2	1
259	1	2	1	2001	2	3	3	4	2	2	4	2	2	2	4	2	4	4	3	2	2	2	2	3	2	2	2	3	2	2	2	2	2	2	2	2	2	2	2	2	2	2	2	2	2	2	2	2	2
260	1	2	1	2001	3	3	4	5	3	2	5	2	3	3	3	1	2	1	3	2	3	2	3	4	2	2	2	4	3	3	3	3	3	3	2	3	2	2	2	2	2	4	4	2	2	3	2	1	2
261	1	2	2	2001	3	1	2	5	3	1	4	2	3	1	2	2	2	2	3	1	2	3	3	3	3	1	2	4	4	1	2	3	3	1	1	2	3	2	2	3	1	3	4	2	1	2	3	2	1
262	1	2	2	2001	1	1	5	5	5	2	5	5	4	5	5	2	1	3	4	5	4	4	4	4	2	2	3	4	4	3	3	3	4	3	2	2	3	3	3	4	3	3	4	3	2	2	4	4	3
263	1	2	1	1997	3	3	4	4	3	2	3	2	3	3	4	2	3	4	3	2	2	2	2	2	3	3	3	2	1	2	3	4	2	3	1	3	3	1	2	4	3	2	2	3	2	2	3	2	3
264	2	2	2	2001	1	3	3	4	2	2	4	2	2	1	1	1	1	1	4	1	1	2	1	4	2	2	3	4	4	2	2	3	4	3	2	2	2	2	3	3	3	3	4	2	2	2	2	2	2
265	2	2	2	2001	3	4	4	4	3	2	3	3	2	2	3	2	3	3	3	2	2	3	2	3	3	3	3	3	3	3	2	2	3	2	3	3	3	3	2	3	3	3	3	2	2	2	2	3	2
266	1	2	2	2000	1	5	5	4	3	2	3	3	3	3	4	1	3	3	4	3	3	2	3	3	3	3	3	3	3	3	3	3	3	2	2	2	2	2	3	3	2	3	3	1	2	2	2	2	2
267	1	2	2	2001	3	3	4	4	2	2	3	2	3	3	4	2	1	2	2	1	1	1	1	3	3	4	3	3	2	2	3	3	2	2	1	3	3	3	2	2	3	3	2	1	2	2	1	2	1
268	1	2	2	2000	3	4	3	4	3	1	3	4	3	4	3	3	1	1	2	2	4	3	4	4	2	2	3	3	3	2	2	3	3	1	1	2	2	3	3	3	2	3	3	2	2	2	2	2	2
269	1	2	1	1997	3	2	2	4	4	1	3	3	2	4	2	1	2	1	2	2	2	2	4	4	2	2	2	4	3	2	2	1	1	3	2	2	1	2	3	1	1	3	4	1	1	3	2	2	2
270	1	2	2	2000	1	3	3	5	2	2	3	3	4	2	4	2	2	4	3	2	4	2	2	4	3	3	3	2	3	3	4	4	2	2	3	3	3	2	2	3	3	3	2	2	2	3	3	3	2
271	1	2	1	2001	1	3	3	3	2	1	2	3	1	1	2	1	1	1	2	3	3	3	1	3	3	2	2	2	2	2	3	3	2	3	2	2	3	1	2	3	2	2	3	1	1	1	2	2	1
272	1	2	2	2001	3	4	3	4	2	2	3	3	2	2	4	3	2	4	2	2	1	1	1	3	2	2	2	3	3	2	3	4	4	2	1	2	2	3	2	2	3	3	2	2	2	3	2	3	3
273	1	2	2	2001	1	3	5	3	3	3	3	3	3	3	3	3	3	3	3	3	3	3	3	4	1	1	1	4	3	1	2	2	4	1	1	1	1	4	2	4	1	4	4	2	1	1	1	1	1
274	1	2	2	2002	4	3	4	3	2	4	3	3	2	2	2	2	2	2	3	3	3	3	2	3	2	2	2	3	3	2	3	2	3	2	3	3	2	3	3	2	2	3	2	2	1	1	2	1	2
275	1	2	1	2002	4	4	3	5	5	1	5	5	1	5	3	1	1	1	5	3	3	5	5	3	3	4	4	4	1	1	4	3	3	1	1	3	1	4	4	4	1	3	3	1	1	1	4	1	1
276	1	2	2	2001	3	3	3	3	3	1	3	3	3	2	1	1	1	5	4	3	4	3	3	3	2	1	2	4	3	2	2	3	3	2	3	3	3	3	4	3	2	3	3	4	2	1	3	1	2
277	1	2	2	2001	2	3	3	2	2	2	4	3	4	3	3	2	2	2	4	2	2	2	2	3	1	1	2	4	3	2	2	2	4	2	1	2	2	4	3	3	2	3	3	2	1	3	2	2	2
278	1	2	1	2001	4	5	2	4	2	2	2	3	3	2	2	2	2	1	4	2	2	3	3	4	2	2	1	4	3	2	3	2	3	2	1	3	2	3	2	3	2	3	2	2	1	1	1	1	1
279	1	2	2	2000	1	3	3	2	1	1	3	2	3	3	2	1	2	2	1	1	1	3	3	4	3	3	3	2	3	3	3	2	2	3	2	3	3	2	2	3	2	2	2	2	2	2	1	1	2
280	1	2	2	2001	1	3	3	4	2	3	4	4	4	4	3	3	4	4	4	2	4	5	4	4	1	3	3	3	3	2	2	3	3	2	2	2	2	4	2	2	3	3	3	2	2	2	2	2	2
281	1	2	1	2001	5	5	3	4	3	1	5	4	5	3	1	1	1	5	4	3	4	3	5	2	3	3	4	3	2	3	3	4	3	3	2	3	3	2	2	4	3	2	3	2	3	4	2	3	2
282	1	2	2	2000	1	1	1	3	3	3	3	3	2	3	2	2	3	3	3	4	3	3	3	4	2	2	2	4	2	2	3	2	3	2	2	2	2	3	3	3	2	3	3	2	2	2	2	2	2
283	1	2	1	2000	3	3	3	4	1	1	3	4	3	2	3	3	3	2	3	2	2	4	2	4	2	2	3	4	3	2	3	3	4	2	2	3	3	4	3	2	2	4	4	2	2	2	2	2	1
284	1	2	2	2000	4	3	2	3	3	3	4	3	3	4	3	3	2	1	3	4	4	4	3	3	3	2	3	3	2	3	2	3	3	3	3	3	3	3	3	3	3	3	3	2	2	2	2	2	2
285	1	2	2	2001	1	3	5	4	2	3	4	2	2	2	2	2	2	2	4	3	1	3	2	4	2	2	1	4	4	1	2	4	4	2	2	2	2	4	3	2	2	4	4	2	1	1	1	1	1
286	1	2	2	2000	3	3	3	4	5	3	4	5	4	5	3	4	3	3	4	4	5	4	5	4	3	3	3	4	4	3	3	3	3	3	3	3	3	3	2	3	3	3	3	3	2	3	3	2	3
287	1	2	2	2001	1	3	5	5	3	3	5	3	5	4	1	1	4	5	1	2	2	3	2	4	2	2	2	4	2	3	3	2	2	2	2	3	2	4	1	2	2	3	3	2	1	2	2	2	1
288	1	2	2	2001	2	4	4	3	3	2	4	2	2	2	2	2	2	2	3	3	4	2	3	4	1	2	4	4	4	2	1	2	3	2	1	2	1	1	2	2	2	3	2	1	1	2	1	1	1
289	1	2	2	2001	3	5	4	5	3	2	5	3	3	3	5	2	2	5	4	1	1	3	4	4	2	3	2	4	2	2	3	2	2	2	2	2	2	4	4	3	2	4	4	2	2	1	1	1	2
290	1	2	1	2001	2	3	4	2	2	1	2	1	1	3	2	3	1	3	2	1	2	2	2	4	3	1	2	4	3	3	3	3	3	2	3	2	3	4	4	3	2	3	4	2	2	2	2	3	2
291	1	2	2	2001	1	1	1	2	3	4	3	2	4	3	3	2	3	4	2	3	4	2	3	4	3	3	2	3	3	3	3	3	3	2	3	3	3	3	3	3	3	3	2	2	2	3	2	2	2
292	1	2	2	2000	1	3	3	4	2	1	4	2	2	1	1	1	1	1	2	1	1	1	1	4	1	1	1	4	4	1	2	3	4	1	1	1	1	4	4	1	1	4	4	1	1	1	1	2	1
293	1	2	2	2001	2	3	3	4	2	2	3	2	3	2	2	2	2	4	3	3	4	2	3	3	2	1	2	4	4	2	2	3	3	2	1	3	2	2	3	3	2	3	3	2	2	1	1	2	1
294	1	2	2	2000	1	3	3	5	3	2	3	2	2	2	2	2	2	2	2	1	2	3	2	4	1	1	1	4	3	1	3	3	3	1	1	3	1	3	2	1	1	3	3	1	1	1	2	2	1
295	1	2	1	2001	3	4	3	5	3	4	3	2	3	4	2	2	2	2	4	1	2	2	3	3	3	3	3	3	3	3	3	3	3	3	3	3	3	3	3	3	3	3	3	2	2	2	2	3	2
296	1	2	2	2001	1	5	5	4	2	2	4	2	4	2	2	2	3	3	4	2	4	2	2	4	2	2	2	4	3	2	3	3	3	2	2	3	3	4	2	2	2	4	3	2	2	2	2	2	2
297	1	2	2	2001	1	3	5	4	5	5	3	2	3	5	1	1	1	2	1	3	3	3	5	3	2	1	2	4	3	3	4	1	1	1	2	4	2	1	3	2	1	3	3	2	2	1	1	3	2
298	1	2	2	2000	2	3	4	4	2	4	3	3	3	4	3	1	3	2	3	3	3	2	3	4	3	2	3	4	3	4	3	3	3	3	2	3	2	3	3	2	3	3	3	2	2	3	2	2	2
299	1	2	2	2000	1	5	3	4	4	2	4	3	4	4	1	2	1	3	4	1	4	3	3	4	3	3	2	4	4	2	3	2	3	2	2	3	2	3	2	3	3	2	2	1	1	1	2	2	1
300	1	2	2	2001	3	3	3	5	2	1	4	4	5	4	1	1	4	1	4	1	4	4	4	4	2	1	2	3	3	2	2	3	3	1	1	1	1	4	3	3	3	3	4	2	2	2	3	2	3
301	1	2	2	2002	3	3	4	2	2	1	1	2	1	2	2	3	2	3	2	2	4	4	3	4	2	2	2	4	3	2	3	2	4	1	1	1	1	3	3	3	3	4	4	2	2	2	2	2	2
302	1	2	2	2001	1	3	3	4	1	1	3	1	3	2	1	1	1	1	1	1	1	1	1	4	2	2	1	4	4	2	2	2	3	2	2	2	2	3	2	2	2	2	2	2	2	2	2	2	2
303	1	2	2	2001	1	4	5	4	3	3	3	4	4	3	1	1	1	2	4	3	4	3	3	3	2	2	2	3	3	2	2	2	3	2	2	2	2	2	3	3	3	3	3	2	2	2	2	2	2
304	1	2	2	2000	1	1	3	3	2	3	3	3	3	3	4	3	3	3	3	2	2	3	3	3	3	3	2	2	2	2	3	3	3	2	3	3	3	2	2	3	3	3	2	1	1	1	1	1	1
305	1	2	2	2000	2	3	3	3	3	3	3	3	3	3	3	3	3	3	3	3	3	3	3	3	2	3	3	4	3	2	3	3	3	2	2	2	2	2	2	3	3	3	2	1	1	1	1	1	1
306	1	1	2	2001	1	5	5	4	3	2	3	3	3	4	2	2	2	2	4	2	2	3	4	3	2	2	2	3	3	2	3	3	2	3	2	2	2	3	2	4	2	3	3	2	2	2	2	2	2
307	1	1	2	2001	2	3	3	4	3	1	2	2	2	3	2	2	2	2	2	2	1	2	2	4	2	2	2	4	3	3	2	3	3	2	2	3	2	3	3	2	2	3	3	2	2	1	1	2	1
308	1	1	2	2001	2	3	2	3	2	2	3	4	2	3	2	2	2	3	4	3	3	3	2	4	2	3	2	4	4	3	3	2	3	2	2	3	3	3	2	3	2	3	1	3	1	2	2	2	2
309	1	1	1	2001	5	5	5	3	1	3	3	2	3	3	2	2	2	2	2	2	2	3	2	3	2	3	2	3	2	3	3	3	2	2	3	3	2	3	2	2	2	2	2	2	1	2	2	2	2
310	1	1	2	2002	3	3	4	4	3	3	2	5	1	5	1	1	1	2	2	2	2	5	5	2	4	4	2	1	1	4	4	3	2	4	3	4	4	1	1	3	4	2	2	2	1	1	1	2	3
311	1	1	2	2001	2	5	4	4	3	2	3	3	3	2	2	2	2	2	3	2	2	2	2	4	2	2	2	4	2	2	3	4	3	1	2	2	2	3	4	2	2	4	3	2	2	2	2	2	2
312	5	5	2	1994	5	5	4	5	1	1	5	1	3	3	2	1	2	1	3	1	1	1	1	4	2	2	1	4	4	1	2	2	3	1	2	2	2	4	2	1	2	4	3	2	1	1	1	2	1
313	2	1	2	2002	3	5	4	4	5	2	3	3	3	1	3	2	1	1	1	2	3	1	3	3	2	2	2	2	2	3	3	3	2	2	2	3	3	1	2	3	2	4	4	2	1	2	3	2	2
314	1	1	2	2000	3	3	5	4	2	1	3	1	2	3	2	1	3	1	2	1	1	1	3	3	3	3	2	3	2	3	3	3	3	2	2	3	3	2	2	3	2	2	2	2	2	2	2	2	1
315	1	1	2	2002	5	4	3	3	2	1	1	2	1	2	2	2	2	1	2	2	2	1	1	4	2	2	2	4	3	1	2	3	2	2	1	2	2	2	3	3	1	3	3	2	2	2	2	2	2
316	1	1	2	2002	1	3	3	3	3	2	4	3	4	3	1	1	1	2	3	2	2	2	3	3	3	3	2	2	3	2	3	3	2	2	2	3	3	2	2	2	2	3	3	2	1	1	2	2	3
317	1	1	1	2002	3	3	3	5	4	2	5	4	4	4	1	2	1	2	4	3	5	4	5	4	3	2	3	3	3	2	4	3	2	2	2	3	3	3	4	3	2	4	3	3	2	2	3	4	3
318	1	1	2	2002	3	3	3	4	3	2	3	2	3	2	1	2	2	1	3	2	2	3	2	4	3	3	2	2	2	4	3	3	2	2	3	3	3	1	2	2	3	3	3	1	1	2	2	2	2
319	1	1	2	2002	2	2	3	5	4	4	4	3	3	4	3	2	3	2	4	3	3	4	4	4	3	3	3	4	3	2	3	3	2	3	3	3	3	3	2	3	2	3	4	2	2	2	2	2	2
320	1	1	2	2002	1	3	3	5	4	3	4	3	3	4	3	1	2	1	3	3	3	2	4	4	4	2	2	4	3	3	3	3	4	2	1	2	2	3	2	3	2	3	3	2	1	2	2	2	2
321	1	1	1	2002	5	3	4	3	2	1	3	2	4	1	2	1	1	4	3	2	2	1	2	3	2	1	2	4	3	1	2	3	3	2	1	3	2	3	2	2	2	3	4	2	1	2	2	3	1
322	1	1	1	2001	1	1	3	4	2	1	4	4	4	2	4	1	1	1	4	2	1	3	2	4	3	2	2	3	3	1	1	3	3	2	3	2	3	3	2	3	3	2	3	1	2	2	2	1	3
323	1	1	2	2002	3	3	3	5	3	1	4	3	2	2	2	2	3	5	5	1	3	3	3	3	3	3	2	3	3	3	3	2	2	2	3	3	3	1	2	3	2	4	4	1	1	2	3	2	2
324	1	1	2	2001	2	5	4	2	1	3	1	1	1	1	1	1	1	1	2	1	1	3	1	4	2	2	1	4	4	1	2	2	4	3	1	2	3	4	2	3	1	4	4	2	1	1	1	2	1
325	1	1	2	2001	3	3	3	1	1	1	5	3	3	3	1	1	1	1	5	2	3	1	3	3	2	1	1	4	3	2	3	2	2	3	3	2	2	3	4	3	2	3	4	2	1	2	3	2	1
326	1	1	2	2002	3	3	3	3	2	1	3	3	4	2	1	1	1	1	3	2	1	3	2	4	1	1	2	4	3	2	2	3	3	2	1	2	2	3	4	3	2	4	4	1	2	2	1	2	2
327	1	1	1	2002	4	4	3	2	2	2	2	2	2	3	3	3	3	4	2	1	1	1	2	3	1	1	1	1	4	1	2	3	3	2	2	3	1	3	3	3	3	4	4	1	2	1	1	1	1
328	1	1	1	2001	1	3	4	4	3	4	3	4	3	2	3	1	2	2	3	2	3	3	2	3	2	2	2	3	2	2	2	1	2	2	2	2	2	3	2	2	1	2	4	1	1	1	2	1	1
329	1	1	2	2002	1	3	2	4	3	3	3	4	3	2	3	3	2	4	3	3	4	4	3	2	3	3	3	2	2	3	3	3	3	3	2	4	4	1	2	3	4	3	2	2	2	3	2	4	2
330	1	1	2	2002	2	5	3	1	1	1	5	3	5	2	1	1	1	5	5	5	4	2	1	4	1	1	4	4	4	1	2	4	4	1	1	2	2	4	3	3	2	4	4	2	2	2	2	2	2
331	1	1	2	2002	1	3	3	5	2	2	5	4	4	3	3	2	3	5	5	5	4	3	3	4	2	3	2	4	4	3	2	2	3	1	3	3	3	4	4	2	2	4	4	2	2	1	2	1	2
332	1	1	2	2002	2	1	3	5	2	4	4	4	3	2	2	1	2	5	4	3	2	5	2	3	3	3	2	3	3	3	2	2	2	2	2	3	3	2	2	3	3	3	2	2	2	1	3	1	3
333	1	1	2	2002	2	3	3	2	3	4	2	2	2	2	1	1	1	1	1	1	2	1	2	4	1	3	1	3	3	3	3	3	3	2	1	4	3	3	2	4	3	4	2	3	1	2	2	3	2
334	1	1	2	2002	2	5	4	5	2	3	5	5	4	2	1	1	1	4	5	4	4	5	2	3	3	2	2	3	4	2	3	3	3	3	1	3	2	3	2	3	2	3	3	2	2	2	3	2	3
335	1	1	2	2001	2	2	3	5	2	3	2	3	3	2	2	1	1	1	2	1	1	2	2	4	3	3	3	4	4	3	3	4	4	3	1	3	3	2	3	3	3	3	3	2	2	2	1	2	2
336	5	2	1	1997	4	5	5	3	1	4	3	3	2	3	2	2	2	3	3	2	2	3	2	4	2	2	2	4	4	3	3	4	3	3	3	3	3	3	2	3	3	3	3	3	2	2	3	4	2
337	5	2	1	1997	3	5	3	4	1	3	3	3	3	3	3	1	1	2	1	1	1	1	1	3	1	1	1	4	3	1	2	4	2	2	3	1	2	2	3	2	4	2	3	2	3	3	2	4	3
338	2	2	1	2001	3	3	3	2	3	3	2	3	2	3	4	4	3	4	4	3	4	3	4	2	3	3	2	3	4	2	3	2	3	4	2	3	4	2	3	2	4	2	3	2	3	2	3	2	3
339	5	2	1	2001	2	3	4	3	4	1	3	4	2	3	1	1	1	3	2	2	4	3	4	3	3	3	2	3	3	3	3	2	3	2	3	2	3	2	2	3	2	3	3	2	1	2	3	2	3
340	5	1	1	2000	2	3	4	3	1	2	2	3	2	2	1	1	1	3	1	1	1	3	3	4	1	1	1	4	4	1	1	3	3	1	1	1	1	1	1	1	1	1	1	2	2	2	2	2	2
341	5	2	1	1997	4	5	3	4	1	2	3	1	1	2	1	1	1	1	1	1	1	2	1	3	1	1	1	4	3	1	3	2	4	2	2	3	2	3	2	3	2	2	2	2	1	1	2	2	2
342	5	2	1	1997	4	5	3	1	2	1	2	2	2	2	1	2	2	1	2	1	2	1	2	2	2	1	2	1	2	1	2	1	1	2	2	1	1	3	4	4	3	4	3	2	2	3	2	2	1
343	5	2	1	2000	4	5	4	4	2	3	4	2	3	2	4	1	2	1	1	1	1	1	1	2	1	1	1	3	3	1	2	3	3	1	1	1	1	4	4	1	1	4	4	2	1	1	2	1	1
344	5	2	2	2001	4	5	4	5	3	3	4	3	4	3	4	4	2	2	4	2	4	3	3	4	2	1	2	4	3	1	2	2	4	2	2	3	2	2	3	2	2	3	4	2	2	3	3	2	2
345	5	2	2	2000	4	5	4	4	3	2	2	3	3	2	3	3	2	3	3	2	2	2	2	3	3	2	2	3	3	2	3	2	2	3	3	3	3	3	2	3	3	3	3	2	2	2	3	2	2
346	5	2	1	2000	4	4	3	4	2	4	2	2	2	2	3	3	3	4	3	1	2	3	2	2	3	3	3	2	2	4	3	3	2	3	3	4	3	3	2	2	3	2	2	2	3	3	2	2	2
347	5	2	2	1997	4	5	4	5	3	2	4	4	4	4	3	2	3	2	3	2	1	3	4	3	3	2	2	4	2	3	3	3	2	1	3	3	2	2	3	3	2	2	2	2	1	2	2	3	2
348	5	2	1	2001	4	1	4	3	2	4	3	3	2	4	4	2	3	3	3	2	4	3	2	3	2	2	2	2	2	2	2	2	2	2	2	2	2	2	3	3	2	3	2	2	3	2	2	2	1
349	5	2	1	2000	4	5	4	5	3	4	3	3	4	4	4	4	3	3	4	3	3	3	4	3	2	2	3	3	3	2	2	4	3	3	3	4	3	3	2	4	3	3	3	2	2	2	3	3	2
350	5	2	2	1997	3	4	3	4	5	2	3	4	3	4	3	3	3	5	4	1	3	3	5	1	4	4	3	1	1	4	4	1	1	3	4	4	4	3	1	2	4	2	2	2	2	3	4	4	4
351	5	2	1	1997	5	5	3	5	3	2	3	3	4	3	4	3	3	1	4	2	2	3	3	2	2	1	2	2	4	1	2	4	4	2	2	2	2	3	2	2	2	3	4	2	2	2	2	2	2
352	5	2	1	2000	4	5	5	3	2	3	2	3	3	2	2	2	2	2	3	2	2	3	2	3	2	2	2	3	3	2	3	3	2	2	2	2	2	2	3	3	3	3	3	2	2	2	2	2	1
353	5	2	1	2000	4	5	4	4	3	2	3	2	2	2	3	1	1	2	4	2	3	2	3	4	2	3	3	4	4	2	2	4	4	2	1	2	2	3	4	3	2	4	4	1	1	2	2	2	1
354	5	2	1	2001	4	5	4	5	4	3	1	3	2	5	3	3	3	2	4	5	5	3	3	3	1	1	2	4	4	3	2	2	2	2	2	3	1	3	3	3	3	3	4	2	2	2	2	2	1
355	5	2	2	2001	5	5	5	5	3	3	4	3	5	4	1	1	2	3	4	3	2	3	3	4	2	2	2	4	3	2	2	4	3	2	1	3	2	3	3	3	2	3	4	2	2	2	3	2	2
356	5	2	1	2001	3	4	4	1	1	1	1	2	1	1	2	1	1	1	1	1	1	3	2	3	1	2	1	3	3	3	3	3	3	1	3	3	2	3	2	1	2	3	2	2	1	1	1	1	2
357	5	2	1	2001	4	5	4	2	1	2	2	1	1	1	2	2	1	1	1	1	1	1	1	4	1	1	1	4	4	2	2	2	3	1	1	1	1	1	2	2	2	2	4	2	1	2	1	1	1
358	5	2	1	2000	2	5	3	3	4	2	4	3	3	2	2	2	2	2	3	3	4	3	4	2	2	2	2	4	3	3	4	2	3	4	3	2	3	2	3	2	3	4	2	1	2	1	3	2	3
359	5	2	1	2000	4	4	4	3	3	2	2	3	2	2	2	3	2	1	1	1	1	2	2	4	1	1	2	3	3	2	3	3	3	2	2	3	2	3	3	3	3	3	3	2	1	2	2	1	3
360	5	2	1	1997	3	4	4	3	4	3	4	3	4	3	5	4	4	5	4	5	4	4	3	3	4	2	4	3	4	3	2	3	4	4	3	3	3	3	4	3	4	2	3	2	3	2	3	4	3
361	5	2	1	2000	4	5	4	4	2	2	2	3	2	3	3	2	3	2	3	2	2	3	2	2	3	2	3	2	2	3	2	3	2	2	3	2	2	3	3	2	2	2	2	2	2	2	2	2	2
362	5	2	2	2000	4	5	3	5	3	3	3	3	5	2	3	3	3	3	3	3	3	3	3	3	2	2	2	3	2	3	2	3	4	2	3	2	3	3	2	3	2	2	2	3	2	2	3	2	2
363	5	2	1	2001	4	5	4	3	2	4	3	3	4	3	2	2	4	3	3	2	3	4	3	4	1	1	1	4	3	1	3	2	3	2	2	2	2	3	3	3	3	3	4	2	2	2	2	2	2
364	5	2	1	2000	4	5	4	4	2	3	3	4	2	2	4	4	2	2	2	1	3	4	2	4	3	2	2	4	3	2	3	3	3	3	3	2	2	3	3	3	1	3	3	2	2	2	2	3	3
365	5	2	2	2001	4	5	4	3	3	3	3	2	4	3	2	2	2	4	4	3	3	2	4	3	1	2	2	4	2	2	2	2	3	2	1	2	2	3	4	2	2	4	4	2	1	2	2	2	3
366	5	2	2	2001	4	5	4	5	3	2	3	4	5	5	3	2	2	3	5	3	2	2	5	3	3	4	3	3	2	3	3	2	2	3	3	4	3	1	1	3	3	2	1	2	2	3	3	2	2
367	5	2	2	2001	4	5	4	3	2	2	2	2	2	2	2	2	2	2	2	2	2	3	2	4	2	2	1	4	3	2	3	2	4	2	2	2	2	4	3	2	3	2	3	2	2	2	2	1	2
368	5	2	1	2000	4	5	4	4	1	2	2	2	2	2	4	2	3	4	3	1	1	1	1	4	1	1	1	1	1	1	1	4	3	1	3	3	3	4	2	1	1	1	1	1	1	1	1	1	1
369	5	2	2	2001	5	4	4	4	2	4	5	4	4	4	4	4	3	4	4	2	3	3	2	4	2	2	2	3	3	2	2	3	3	2	3	3	2	3	3	3	3	3	3	2	2	1	2	3	3
370	5	2	2	2001	5	4	4	2	2	3	3	3	4	3	3	3	3	3	3	3	3	3	3	2	2	2	2	2	2	2	2	2	2	2	2	2	2	2	3	2	3	2	3	2	3	2	3	2	3
371	5	2	2	2000	3	4	3	5	4	4	5	5	4	4	3	2	2	4	4	4	4	4	4	3	3	3	3	2	3	3	3	3	3	3	3	4	3	3	3	3	3	3	3	3	2	3	3	2	3
372	5	2	1	1997	5	5	5	3	1	1	1	1	1	1	1	1	1	1	1	1	1	1	1	4	1	1	1	4	4	1	2	2	4	1	1	1	1	4	4	1	1	4	4	1	1	1	1	1	1
373	5	2	1	1997	3	5	3	3	1	2	3	3	2	2	3	3	2	1	1	2	1	2	2	1	1	1	1	3	3	1	3	3	3	2	3	2	3	3	2	3	3	2	2	3	2	2	3	1	2
374	5	2	1	2001	4	5	4	3	2	2	2	4	2	3	2	1	3	1	1	1	2	3	3	4	3	3	1	4	3	1	2	4	3	3	2	1	1	2	3	1	2	3	2	2	3	2	2	1	2
375	5	2	1	2000	3	3	4	2	2	2	3	3	2	2	3	3	2	2	4	2	2	3	3	2	2	2	2	2	2	2	2	2	2	2	2	2	2	3	3	3	3	3	3	2	2	2	2	2	2
376	2	2	1	2001	5	5	4	4	1	2	3	3	1	1	1	2	2	3	2	2	1	3	2	4	3	2	2	4	4	2	2	3	3	2	2	2	2	2	3	2	2	3	2	1	2	1	2	1	2
377	5	2	1	2001	4	4	4	5	3	3	3	3	3	3	3	3	2	2	3	2	2	3	2	4	2	1	2	4	3	3	3	3	3	3	3	3	3	3	3	3	2	3	4	2	1	1	2	2	2
378	5	2	1	1997	4	4	3	3	2	1	2	1	1	2	1	1	1	2	2	2	2	1	1	4	2	2	4	3	2	3	2	2	4	1	1	1	2	1	1	2	3	2	2	1	1	2	2	1	2
379	5	2	1	2000	4	5	3	3	1	3	3	4	4	3	3	3	2	3	3	2	4	3	2	3	2	3	2	3	3	2	3	3	3	3	3	3	3	3	2	2	3	3	2	2	2	2	2	2	2
380	5	2	2	2001	4	4	4	4	3	2	3	3	2	2	3	2	3	5	2	2	2	2	2	4	2	1	2	4	4	2	3	4	4	2	2	2	2	4	3	2	2	4	4	1	1	1	1	1	1
381	5	2	1	2000	4	5	4	3	2	2	2	3	1	3	3	1	2	1	3	1	1	3	3	4	1	1	1	4	3	2	3	3	3	2	2	2	2	3	3	2	2	4	4	2	1	2	2	1	1
382	5	2	1	2000	3	4	5	3	3	3	3	3	3	3	3	3	3	3	3	3	3	3	3	4	1	1	1	4	1	1	1	1	1	1	1	1	1	4	2	3	1	4	4	1	1	1	1	1	1
383	5	2	1	2000	5	5	4	5	1	2	4	3	4	2	2	3	2	1	4	4	1	1	2	4	2	2	2	4	4	2	2	4	2	4	2	2	2	3	3	2	2	3	3	1	1	1	1	1	1
384	5	2	2	2000	4	4	3	3	4	3	3	3	3	3	4	4	3	2	4	3	3	3	3	3	2	2	3	3	3	3	2	2	3	3	3	3	3	2	3	3	3	3	3	2	2	2	1	1	2
385	5	2	2	1997	3	4	4	3	2	3	4	3	4	3	2	3	3	4	4	3	4	3	3	3	2	2	2	3	3	2	2	3	2	3	3	2	3	2	3	2	2	3	3	1	1	2	2	1	2
386	5	2	1	2000	4	5	4	4	3	2	3	1	3	3	3	4	2	5	3	1	3	3	3	4	2	2	3	4	2	3	3	2	3	3	3	3	2	3	2	3	2	4	4	2	2	3	2	3	2
387	5	2	1	2000	5	5	5	4	3	2	3	3	3	2	3	3	2	3	2	1	3	3	2	4	3	3	3	4	3	3	3	3	3	3	3	3	2	4	2	3	2	2	2	2	2	2	2	2	2
388	5	2	1	1997	4	5	3	2	2	1	2	2	1	2	2	1	2	2	1	2	2	1	2	4	3	3	2	4	3	3	2	3	2	3	2	3	3	4	3	3	2	3	4	3	2	2	3	4	2
389	5	2	1	2000	4	5	5	2	2	2	3	2	3	2	3	3	3	3	3	2	2	2	2	3	1	1	1	4	1	1	1	1	1	1	1	3	1	1	1	1	1	1	2	2	2	2	2	1	1
390	5	2	1	2001	4	5	4	4	1	3	1	4	1	1	2	2	2	2	3	3	3	2	1	4	2	1	4	4	1	2	3	2	3	2	3	2	2	2	3	2	3	2	2	2	1	3	1	2	2
391	5	2	1	2000	3	5	4	5	2	3	4	3	2	3	4	3	4	2	4	3	4	3	3	3	2	2	2	2	3	3	3	3	2	2	3	2	3	3	3	3	3	3	3	2	3	3	3	3	2
392	5	2	2	1997	4	5	4	5	1	3	3	2	3	1	3	3	3	3	3	3	3	3	3	4	1	1	1	4	3	1	3	2	4	2	2	3	2	2	2	2	2	3	3	3	2	3	2	2	2
393	5	2	2	2001	4	5	4	4	2	3	3	3	3	3	4	3	3	3	2	2	4	4	3	3	2	2	3	3	4	2	3	3	3	3	3	3	3	4	4	3	3	3	3	3	3	3	2	3	2
394	5	2	2	2000	5	5	5	4	3	3	4	3	3	3	2	2	2	2	3	3	2	3	3	2	2	3	2	4	3	2	2	2	2	1	2	2	2	2	3	2	2	2	3	1	1	2	2	2	2
395	5	2	2	2000	3	5	4	4	2	3	2	2	1	1	2	1	1	1	1	1	1	2	2	3	2	2	2	3	3	2	2	3	2	3	2	2	3	2	3	2	2	3	3	2	2	2	3	2	2
396	5	2	2	2000	5	4	4	3	2	3	3	2	3	2	3	3	3	2	3	2	3	2	3	2	2	2	2	2	2	3	3	2	3	2	3	2	3	4	3	4	3	4	3	2	2	3	2	3	2
397	5	2	1	2001	4	5	3	3	1	2	1	1	2	1	2	3	3	1	2	2	4	1	1	3	2	3	2	3	2	1	2	3	2	2	1	3	2	2	3	3	2	4	2	2	1	2	2	3	2
398	5	2	1	1997	4	5	3	2	2	1	2	3	3	2	1	1	2	4	2	1	1	3	3	3	2	2	2	3	2	3	2	3	3	2	2	3	2	3	3	3	3	2	3	2	2	1	1	2	2
399	5	2	2	2001	4	5	4	5	1	1	2	1	4	4	4	2	3	3	2	2	4	3	4	1	1	1	1	4	1	1	4	4	4	1	3	1	3	4	1	1	1	4	1	1	1	1	1	1	1
400	5	1	1	2001	3	3	4	2	1	2	1	2	2	2	1	2	1	2	1	2	1	2	1	3	2	1	2	3	3	3	3	2	3	2	1	2	2	3	3	2	2	2	3	1	2	2	2	1	2
401	5	1	1	2002	4	5	3	4	2	2	3	2	3	3	2	4	3	2	4	2	1	4	3	4	1	2	4	1	3	3	4	4	2	3	2	2	2	3	2	3	2	2	3	3	2	1	3	3	3
402	5	1	1	2001	2	5	4	2	2	2	2	2	2	2	2	2	2	2	2	2	2	2	2	4	2	2	2	3	2	2	3	4	3	2	2	3	3	2	3	2	2	3	3	2	2	2	2	2	2
403	5	1	1	2000	4	5	3	3	2	3	4	4	3	3	2	1	2	2	2	1	2	4	3	4	2	3	2	4	4	2	3	3	3	2	2	3	2	3	2	1	3	3	2	2	1	2	3	2	2
404	5	1	1	2000	4	5	4	5	2	2	4	2	5	3	2	1	3	1	4	2	1	3	2	3	3	3	3	4	3	2	3	3	3	1	3	3	2	3	2	4	2	4	3	1	2	2	3	2	3
405	5	1	1	2002	4	5	5	5	2	2	3	3	3	2	1	5	3	1	3	1	3	4	1	3	2	3	2	3	2	2	1	3	3	1	3	3	2	3	2	2	3	3	2	2	2	2	1	3	2
406	5	1	2	2000	3	3	5	2	1	1	2	4	1	1	1	1	2	2	1	1	3	2	1	4	1	1	1	4	2	1	4	4	4	3	1	1	1	4	3	1	1	2	1	2	1	1	1	1	2
407	5	1	2	2002	2	5	3	1	1	3	3	1	2	2	3	3	2	2	3	2	3	3	2	3	2	1	2	4	4	3	3	4	3	2	2	3	2	4	3	2	3	4	3	2	2	2	2	3	3
408	5	1	1	2001	5	4	4	4	1	1	1	2	2	2	3	1	3	4	3	1	1	3	1	4	1	1	2	4	3	1	3	3	3	2	1	1	2	3	4	2	2	4	4	2	2	1	1	2	1
409	5	1	1	2001	4	5	4	5	3	4	4	4	4	3	4	3	3	4	4	4	5	4	3	2	2	2	1	2	3	1	3	2	1	1	3	3	2	2	3	3	2	2	2	1	1	2	2	2	1
410	5	1	2	2002	3	5	4	4	2	2	3	3	2	2	4	2	2	2	2	2	3	3	2	4	3	3	3	2	2	3	3	3	3	3	3	3	3	3	3	3	3	2	2	2	2	2	2	2	2
411	5	1	1	2002	5	5	5	5	1	3	5	2	2	2	4	2	3	4	5	3	5	1	2	3	3	2	3	3	3	3	3	3	3	2	4	4	2	3	2	3	2	3	3	2	2	2	3	4	2
412	5	1	2	2002	5	5	4	3	2	3	2	2	2	2	2	2	2	2	2	2	2	2	2	4	2	2	4	4	2	2	2	2	2	2	2	2	2	2	4	3	2	3	3	1	1	1	1	1	1
413	5	1	2	2002	4	5	4	1	2	2	3	3	3	3	3	2	2	3	2	3	2	2	2	3	3	3	2	3	2	3	3	3	2	2	1	3	3	2	3	3	2	2	3	2	2	3	2	2	2
414	5	1	1	2000	4	5	4	3	1	5	4	2	1	1	3	1	2	3	3	1	4	2	1	4	1	2	4	4	4	1	3	4	4	1	3	3	1	4	1	2	3	4	4	2	1	2	2	1	4
415	5	1	1	2000	3	5	4	2	1	2	4	1	1	3	1	2	3	4	1	3	2	2	3	3	2	2	3	1	2	3	2	2	2	2	3	3	2	3	3	2	2	3	2	2	2	2	3	3	3
416	5	1	1	2001	4	5	4	5	2	3	2	2	1	2	1	1	1	5	2	2	2	3	2	3	1	1	2	4	3	1	2	2	4	1	2	1	1	1	1	3	1	2	4	1	2	1	1	1	1
417	5	1	1	2000	4	5	5	3	2	1	3	2	2	2	2	2	2	1	1	1	1	2	2	4	1	1	1	4	4	1	1	4	4	1	1	1	1	4	4	1	1	4	4	1	1	1	1	1	1
418	5	1	1	2001	4	5	4	3	1	4	3	3	2	2	2	2	2	3	3	1	1	3	2	3	2	1	2	3	3	2	3	4	3	3	2	3	2	3	2	2	2	3	4	2	2	3	2	2	3
419	5	1	1	2000	3	5	4	5	2	4	3	3	3	3	2	2	3	2	2	2	2	3	4	4	1	2	3	4	4	1	1	4	4	2	2	2	2	3	3	3	3	3	3	1	1	1	1	2	1
420	5	1	2	2000	4	5	2	4	1	1	3	4	2	2	1	1	2	3	3	2	2	3	1	2	3	3	3	2	2	3	3	4	3	3	2	4	3	2	2	2	3	2	3	2	2	1	3	2	3
421	5	1	1	2002	4	5	4	3	3	2	2	2	2	3	2	2	2	2	2	2	2	2	2	4	1	1	1	4	4	1	1	1	4	1	1	4	1	1	4	1	1	4	4	1	1	1	1	1	1
422	5	1	1	2001	4	5	4	4	2	3	4	4	4	3	1	1	1	1	4	3	4	4	3	3	3	3	3	3	2	2	3	3	3	2	3	3	2	3	3	2	1	2	2	3	3	3	3	2	3
423	5	1	1	2001	4	5	4	3	3	1	3	3	3	1	1	1	2	2	3	1	3	2	2	4	3	2	2	4	4	2	3	4	4	3	2	3	2	2	3	2	3	4	4	1	1	1	1	1	1
424	5	1	1	1997	3	5	4	3	1	3	3	2	1	1	2	2	1	1	1	1	1	1	1	1	1	2	2	3	1	1	4	4	4	2	2	1	1	1	2	3	4	4	3	3	3	2	2	3	4
425	5	1	1	2001	5	5	4	4	2	3	3	4	2	2	4	4	2	2	4	3	4	3	2	4	2	2	2	3	3	3	3	3	3	3	3	2	3	3	3	3	3	3	3	2	2	2	3	3	1
426	4	1	1	2001	3	5	4	3	2	4	4	3	3	2	4	2	1	3	4	3	2	3	3	2	3	2	2	2	3	1	2	3	3	3	4	2	3	2	3	4	4	3	3	2	3	2	2	2	3
427	5	1	1	2002	4	5	4	2	2	3	2	4	2	4	2	3	4	4	5	2	3	2	3	2	1	2	2	3	3	2	2	3	2	2	2	2	3	4	3	3	3	3	2	2	2	2	3	3	2
428	5	1	1	2002	3	5	4	2	3	2	4	3	2	2	4	3	4	2	3	2	4	2	3	1	1	1	1	1	2	1	1	1	1	1	1	1	1	3	4	1	1	1	1	1	1	1	1	1	1
429	5	1	1	2002	4	5	4	5	2	3	5	5	3	3	2	2	2	3	4	1	1	5	3	3	3	4	3	3	2	3	2	4	3	3	2	2	2	3	2	3	3	3	3	3	2	2	2	3	3
430	5	1	1	2001	3	4	5	3	2	3	4	3	3	3	4	3	2	4	4	4	4	4	3	3	3	2	2	3	2	3	3	3	2	3	2	3	3	3	3	2	3	3	3	2	2	2	3	3	3
431	5	1	1	2001	4	5	4	1	1	1	3	1	2	1	1	1	1	1	4	1	1	4	1	4	1	1	2	4	4	1	3	4	3	2	1	1	1	4	4	1	3	4	4	2	2	1	2	1	1
432	5	1	1	2001	3	3	4	3	2	2	3	2	2	3	3	2	3	3	1	3	2	3	1	4	1	2	2	3	3	2	2	3	2	1	1	2	2	3	3	2	3	3	3	2	2	2	1	2	2
433	5	1	1	2001	5	5	5	3	3	3	3	3	3	3	3	3	3	3	3	3	3	3	3	4	1	2	3	4	2	3	3	3	3	3	3	3	2	3	3	3	3	3	3	2	2	1	2	2	2
434	5	1	1	2001	4	4	3	3	2	2	4	3	4	3	3	2	2	2	2	4	2	4	3	2	2	3	2	3	3	3	2	1	1	2	3	3	3	2	2	3	3	3	3	2	4	2	4	2	4
435	5	1	1	2000	5	5	5	1	1	2	1	2	1	1	1	1	1	1	1	1	1	1	1	2	2	2	2	2	2	3	2	2	3	2	3	2	3	2	2	3	2	2	2	2	2	2	2	3	2
436	5	1	1	2001	4	5	5	1	2	2	3	2	2	3	2	2	1	1	1	1	5	5	2	3	2	3	3	2	2	2	4	2	2	3	3	3	4	2	2	3	3	3	4	3	3	4	3	3	3
437	5	2	1	2000	4	5	4	3	2	2	3	4	3	2	2	1	1	1	2	1	1	2	1	4	1	1	4	4	1	3	3	4	3	2	3	3	1	4	3	2	1	4	4	1	1	1	1	1	1
438	5	2	1	1997	4	5	4	5	1	1	2	1	3	1	1	3	1	1	2	3	1	1	1	4	3	2	1	4	4	3	4	3	3	3	3	3	3	3	3	3	3	3	3	2	2	3	2	2	2
439	5	2	1	2000	4	5	4	5	2	3	1	1	2	2	1	1	1	4	3	1	1	1	3	4	3	2	2	3	2	2	3	4	3	3	2	3	3	2	1	1	4	3	1	1	2	2	2	2	2
440	5	2	2	2000	5	5	4	4	2	2	3	3	2	2	1	1	1	2	3	1	2	3	3	3	2	3	2	4	2	2	2	3	2	3	3	4	3	4	1	3	2	3	2	2	2	3	3	4	3
441	5	2	2	2000	5	5	4	2	2	3	3	2	2	3	2	2	2	2	3	3	2	2	2	4	1	1	2	4	3	1	3	4	3	3	1	3	3	4	3	3	3	4	4	2	1	1	2	2	2
442	5	2	2	2001	4	5	4	4	2	3	3	3	2	2	3	2	2	3	4	1	4	3	2	3	2	2	3	4	3	2	3	2	3	3	2	3	3	3	2	2	3	3	3	2	2	1	2	2	2
443	5	2	1	1997	4	5	4	2	2	4	2	3	2	2	4	2	2	2	2	2	3	2	2	3	1	1	1	4	3	2	3	3	3	2	2	3	2	3	2	2	2	3	4	3	2	1	1	3	2
444	5	2	2	2001	4	5	4	4	2	2	2	4	3	3	2	4	2	3	3	2	2	4	2	3	2	2	2	4	3	1	2	2	3	1	2	2	2	2	4	3	2	4	4	2	1	3	3	2	1
445	4	2	1	2000	4	4	3	4	3	3	3	2	2	2	3	4	2	2	2	2	2	2	2	2	1	1	1	2	2	1	2	2	1	2	1	1	1	1	2	1	1	1	1	2	1	1	1	2	1
446	5	2	2	2000	5	5	5	3	2	2	3	2	3	2	3	1	1	1	1	1	1	1	2	4	1	1	1	4	3	1	1	3	3	1	2	2	1	3	3	1	1	3	3	2	2	1	1	1	1
447	5	2	1	2000	4	4	4	4	1	1	2	2	2	2	2	3	1	1	1	1	3	1	1	4	2	2	2	3	3	1	2	3	3	2	2	2	2	3	3	3	3	3	3	2	1	1	3	1	2
448	5	2	1	2001	4	5	4	3	4	2	2	3	2	4	3	3	2	2	2	2	2	3	4	3	2	2	2	3	3	2	3	3	3	3	2	2	2	3	3	2	2	3	3	2	1	1	2	2	1
449	5	2	1	2000	4	4	3	3	2	1	3	3	2	3	4	1	3	3	2	1	3	3	3	3	3	2	2	3	2	2	3	4	3	2	2	3	3	3	2	2	3	3	3	2	1	1	1	2	1
450	5	2	1	2000	4	3	5	3	3	3	3	3	3	3	3	3	3	3	3	3	3	3	3	4	1	1	1	4	4	1	1	4	4	1	1	1	1	3	1	1	1	1	1	1	1	1	1	1	1
451	5	2	1	2000	4	5	3	4	3	2	2	1	3	2	1	1	1	3	2	1	2	1	2	4	1	2	1	3	2	2	2	3	3	1	2	2	2	3	2	3	1	3	2	1	1	1	2	2	1
452	5	2	2	2000	4	5	4	5	3	1	3	5	4	3	3	1	4	1	3	1	4	5	3	3	2	3	2	4	1	2	2	3	3	2	2	1	1	4	4	4	2	3	3	2	1	2	3	1	1
453	5	2	2	2001	4	5	4	2	1	1	2	3	1	1	1	1	1	3	3	1	1	3	1	3	3	2	3	3	2	2	3	4	2	3	2	2	2	4	2	3	3	3	2	2	2	2	2	1	1
454	5	2	2	2001	3	5	5	5	3	2	2	3	3	3	2	2	3	2	3	2	3	3	2	4	1	3	1	4	3	1	3	3	3	1	1	3	2	4	4	3	2	3	4	2	2	2	2	2	2
455	5	2	2	2000	3	4	5	4	2	2	3	3	3	2	3	3	2	3	3	2	2	3	2	4	1	2	2	4	3	1	2	3	3	2	1	3	2	4	3	3	2	3	4	2	2	2	2	2	2
456	5	2	2	2001	2	3	4	4	2	3	3	4	3	2	2	2	2	2	2	2	2	2	2	3	3	3	3	3	3	3	3	3	3	3	3	3	3	3	3	3	3	4	3	2	2	2	1	2	2
457	5	2	1	2000	5	4	4	4	3	2	2	5	5	3	3	2	5	3	3	3	4	5	3	4	2	4	4	3	2	4	4	3	2	2	2	3	4	3	3	3	3	3	3	4	4	4	4	4	4
458	5	2	1	2000	1	3	2	4	2	1	3	3	2	2	1	1	1	1	1	1	1	2	1	3	1	1	2	4	2	2	1	2	2	1	2	1	2	3	2	1	2	2	3	1	1	1	2	1	2
459	5	2	1	1997	3	3	3	3	2	3	3	2	3	3	3	2	2	2	2	2	2	3	3	4	1	1	2	2	2	2	1	2	1	1	2	1	2	4	3	2	2	4	4	1	1	1	2	2	2
460	5	2	1	2000	4	5	5	4	1	1	3	5	3	3	2	2	3	1	2	3	3	4	2	4	3	2	3	4	4	2	2	2	3	2	2	2	2	4	2	2	2	4	4	2	2	2	2	2	2
461	5	2	1	2001	4	4	4	2	1	1	1	3	2	4	1	3	3	4	2	1	1	2	3	4	1	1	2	4	4	1	4	4	4	2	1	2	1	4	3	2	2	4	4	2	1	2	2	1	2
462	5	2	2	2001	3	5	4	5	2	2	3	2	5	2	1	1	1	5	5	5	4	2	3	4	4	4	3	1	1	3	1	1	3	2	4	4	4	3	1	2	3	3	3	2	2	2	2	2	2
463	5	2	2	2001	3	3	5	4	2	3	2	3	2	2	1	2	2	2	4	1	2	2	2	1	4	3	3	2	2	3	3	2	2	3	3	3	3	1	2	3	1	2	2	2	2	2	1	3	1
464	4	2	1	2000	4	5	4	3	3	3	3	3	3	3	3	3	3	3	3	3	3	3	3	4	2	2	4	2	2	2	2	2	2	2	2	2	2	4	2	2	2	2	2	2	2	2	1	2	3
465	5	2	1	2000	4	5	5	4	3	3	3	3	2	2	2	2	2	2	2	2	2	2	2	4	2	2	2	4	3	2	2	4	4	2	2	2	2	4	3	2	2	3	3	2	2	2	2	2	2
466	5	2	1	2001	4	5	5	4	2	2	1	1	1	1	1	1	1	1	1	1	1	1	1	3	1	3	1	3	2	1	1	1	1	1	1	1	1	4	1	2	3	3	2	1	1	1	1	1	1
467	5	2	1	2000	4	4	5	3	2	2	2	3	2	2	2	2	2	3	3	2	2	4	2	4	2	2	2	4	3	2	3	2	2	3	3	3	2	4	2	3	2	3	2	2	1	1	2	2	1
468	5	2	1	2000	3	4	4	3	2	3	3	3	4	3	3	4	2	3	4	2	3	4	2	3	4	3	4	3	2	3	4	3	2	2	2	2	1	4	3	2	2	3	3	2	2	2	3	2	3
469	1	2	2	1997	4	4	4	4	2	4	3	3	3	2	2	1	3	4	4	2	4	3	2	3	2	3	2	3	3	2	2	3	3	2	2	2	3	3	2	2	2	3	3	2	2	3	2	2	3
470	1	2	2	2001	1	1	5	5	3	5	5	5	5	3	5	5	5	5	5	3	3	3	3	4	4	2	4	4	4	4	4	4	4	2	2	2	2	4	4	4	2	4	4	4	4	4	4	4	4
471	1	2	2	2001	3	4	3	4	1	1	1	4	4	1	1	2	2	5	3	1	5	4	1	4	4	1	2	1	3	1	3	3	3	1	2	3	3	2	3	2	2	2	4	2	1	1	2	4	2
472	1	2	2	2001	3	2	5	2	2	2	4	3	3	2	3	2	2	1	4	2	3	2	2	3	3	1	3	2	1	3	3	2	3	2	3	2	3	3	2	3	3	3	4	2	2	2	1	1	2
473	1	2	2	2001	3	3	3	5	5	3	4	3	3	2	1	1	1	1	4	4	3	5	4	2	4	4	4	2	2	3	3	2	2	3	3	4	4	1	1	3	4	3	1	2	3	3	3	3	3
474	1	2	1	2001	4	5	3	4	2	1	3	1	2	2	3	1	1	1	2	1	2	1	2	4	1	1	2	4	4	2	3	3	3	3	2	3	1	3	3	3	2	3	4	1	1	1	1	1	1
475	1	2	1	1997	1	3	3	3	1	2	2	4	2	2	3	3	2	3	3	3	3	2	2	4	2	2	3	4	3	3	3	3	3	2	2	3	2	3	3	3	2	3	3	2	2	3	2	2	2
476	1	2	2	2000	1	3	4	5	5	2	4	4	4	5	5	2	3	4	4	4	3	4	4	4	3	3	2	4	3	2	4	3	3	3	1	1	1	3	3	1	2	4	4	1	1	1	2	1	2
477	1	2	2	2001	4	4	3	5	3	3	4	3	4	2	4	4	3	4	4	3	5	3	2	4	3	3	3	3	3	3	3	4	4	2	3	3	3	3	3	2	3	3	3	3	4	2	4	3	2
478	1	2	2	2000	1	3	3	5	2	3	3	2	3	2	2	2	2	1	2	1	2	2	2	4	1	2	2	4	2	2	2	2	4	2	1	2	2	3	4	3	2	3	4	3	2	2	3	3	2
479	1	2	1	2000	3	3	3	4	2	3	4	4	3	2	4	4	2	3	4	4	4	4	3	4	3	3	3	3	3	3	3	3	3	3	2	3	3	3	2	3	2	3	2	2	2	3	3	3	3
480	1	2	2	2000	1	3	5	3	2	2	3	1	1	3	1	1	2	4	3	1	4	1	3	4	2	2	3	3	3	1	3	3	3	1	1	3	1	3	2	1	2	4	4	1	1	1	1	1	1
481	1	2	2	2001	1	4	3	4	4	2	2	3	2	3	1	1	1	2	2	2	2	3	4	4	2	2	2	4	4	2	3	3	4	2	1	2	2	3	3	3	2	3	4	2	1	2	2	1	1
482	1	2	1	2001	4	5	3	3	2	3	3	2	2	2	3	2	2	1	2	1	3	1	2	3	2	1	3	3	3	2	3	2	3	3	2	3	3	2	3	4	3	3	3	2	2	3	3	3	2
483	1	2	1	2000	4	5	3	1	1	1	2	3	1	2	3	2	1	2	1	1	3	2	2	3	2	3	2	3	3	1	3	1	2	1	1	3	2	3	2	2	3	2	2	2	2	1	3	2	1
484	1	2	1	2000	4	5	4	4	1	2	3	1	1	1	4	3	1	1	1	1	3	1	1	3	3	3	2	3	3	2	2	3	3	2	3	4	2	2	2	2	2	3	2	2	2	1	2	2	1
485	1	2	1	2000	3	5	3	4	2	1	3	3	2	3	1	1	2	2	3	2	2	3	3	4	2	2	2	4	3	1	2	3	4	2	2	3	2	4	2	2	2	3	3	2	2	3	2	3	1
486	1	2	2	2000	4	5	3	3	4	2	3	2	2	2	2	2	2	4	4	3	3	2	4	3	2	1	2	2	2	4	3	2	2	2	3	3	3	3	2	3	2	2	3	2	1	2	2	2	1
487	1	2	1	2001	2	3	3	4	2	2	3	2	3	2	2	2	2	4	4	2	3	2	2	3	3	3	3	2	3	3	3	2	3	3	3	3	3	3	3	2	3	3	3	3	3	3	3	3	3
488	1	2	2	2001	3	5	3	2	1	3	2	1	1	2	2	1	1	2	1	1	1	1	1	4	1	1	1	4	4	1	1	4	4	1	1	1	1	4	4	2	1	4	4	1	1	1	1	1	1
489	1	2	1	2000	3	3	4	2	3	1	3	3	2	1	1	1	1	4	3	1	1	1	1	3	3	3	3	3	2	3	3	2	2	2	3	3	3	2	2	2	3	2	2	2	2	2	2	2	2
490	1	2	1	2001	3	5	4	1	2	1	2	2	1	2	1	1	1	1	3	1	1	2	1	4	2	1	2	4	4	1	1	4	4	1	1	1	1	4	4	3	1	4	4	1	1	1	1	1	1
491	1	2	1	2000	3	5	3	4	2	2	2	2	2	2	4	2	2	2	2	2	2	2	2	3	2	2	2	2	2	2	2	2	2	2	2	2	2	3	2	2	2	3	2	2	2	1	2	2	2
492	1	2	2	2000	2	3	3	4	2	3	2	1	1	1	1	1	1	2	2	2	2	1	2	3	2	1	1	4	3	1	3	2	4	2	3	1	1	3	3	2	2	3	3	2	1	2	2	2	1
493	1	1	2	2002	3	3	3	5	1	3	5	4	3	3	5	5	3	5	2	1	1	3	1	4	3	2	3	2	2	2	3	4	3	1	1	3	1	2	2	2	2	4	3	1	1	1	1	1	1
494	1	1	2	2001	3	4	5	3	2	3	2	3	2	2	1	2	3	1	1	1	3	3	1	3	2	2	2	4	4	2	3	3	3	2	2	3	3	4	3	2	2	3	4	2	1	3	2	1	1
495	1	1	2	2002	4	3	3	5	3	1	4	4	4	4	1	1	4	1	5	4	2	4	4	4	3	3	3	2	1	3	3	2	2	3	3	4	4	2	1	3	3	3	2	2	3	1	2	1	2
496	1	1	2	2002	1	1	1	5	1	1	5	5	5	2	5	1	3	3	3	3	5	5	1	3	2	4	3	3	3	3	2	3	3	2	3	2	2	1	1	3	2	2	1	2	1	2	2	2	2
497	1	1	2	2002	1	3	3	3	2	3	2	1	4	4	3	4	2	3	4	3	3	4	4	4	4	3	3	3	2	4	3	4	3	2	3	4	3	3	2	3	2	3	2	2	3	2	2	2	3
498	1	1	2	2002	2	5	2	5	4	4	1	3	4	4	2	2	4	5	3	1	4	3	4	4	3	3	3	3	3	4	3	2	2	3	2	4	4	2	2	3	3	3	2	2	2	3	2	3	2
499	1	1	2	2002	4	5	4	5	3	2	3	2	4	3	5	2	2	1	3	2	2	2	2	4	1	2	2	4	4	1	3	4	4	1	1	2	2	4	4	2	1	4	4	1	1	1	1	1	1
500	1	1	2	2001	1	1	3	4	3	4	4	3	4	4	4	4	3	4	4	3	3	4	4	4	2	3	3	4	4	2	3	3	3	2	3	3	3	3	3	3	4	4	4	3	2	3	2	2	2
501	1	1	2	2002	1	3	5	4	3	2	4	3	3	2	2	2	2	4	4	2	2	3	2	4	4	2	2	4	3	2	2	3	3	2	2	3	2	2	2	3	2	3	3	1	1	1	1	1	1
502	1	1	2	2002	3	4	3	5	4	2	3	3	4	4	1	4	4	2	5	4	4	4	4	4	3	3	3	4	3	3	3	3	3	3	3	4	4	3	3	4	3	3	3	2	2	2	1	1	3
503	1	1	2	2002	1	3	5	5	3	2	2	4	3	5	1	3	4	1	2	5	3	4	3	4	1	2	2	4	4	1	2	1	3	1	1	2	2	2	1	2	3	3	2	2	3	2	2	3	2
504	1	1	2	2002	1	5	3	4	3	1	4	3	3	3	2	2	3	4	2	4	4	4	4	4	3	3	3	3	3	3	2	3	3	2	2	3	2	2	2	3	2	3	3	2	2	2	2	2	2
505	1	1	2	2002	1	3	1	5	3	2	3	5	3	4	3	1	4	1	2	1	4	4	4	2	4	3	4	2	2	4	4	3	1	4	3	4	4	2	1	2	4	1	3	4	3	2	4	4	4
506	1	1	2	2002	1	1	1	4	3	2	4	3	3	3	3	2	3	4	4	3	3	3	3	3	2	2	2	3	3	3	3	3	3	3	3	3	3	3	3	3	2	3	3	1	1	2	2	2	2
507	1	1	2	2001	4	5	5	5	3	4	5	4	5	4	4	4	5	5	5	4	5	5	5	3	2	2	3	4	3	2	2	4	4	2	2	2	2	4	3	3	3	3	3	2	2	2	3	3	2
508	1	1	2	2002	2	3	4	4	2	3	4	3	4	4	3	3	3	2	3	3	3	3	2	4	3	2	2	4	3	3	2	3	3	3	3	3	3	3	3	3	2	2	2	3	2	2	3	3	3
509	1	1	2	2000	2	3	3	4	3	2	3	2	4	3	3	1	3	4	3	2	3	2	3	3	3	2	2	4	3	3	3	2	2	2	2	2	2	3	3	3	2	2	4	1	1	2	2	3	3
510	1	1	2	2002	1	2	3	5	4	3	3	3	3	2	2	2	3	4	4	3	3	3	3	3	2	2	2	4	3	2	2	3	3	2	2	2	2	4	3	2	2	3	3	2	2	2	2	2	2
511	1	1	2	2001	2	3	3	5	1	3	3	4	2	1	2	1	3	5	5	1	4	3	1	3	4	3	3	3	3	1	2	4	3	3	1	1	1	2	2	3	3	3	3	2	3	3	4	3	2
512	1	1	2	2002	1	1	1	4	2	1	1	1	1	1	1	1	1	4	2	4	1	4	2	2	2	1	3	3	4	3	2	2	2	2	2	2	2	3	2	2	2	2	2	2	2	2	2	2	2
513	1	1	2	2000	1	3	3	5	2	4	5	3	4	2	2	2	2	5	5	3	5	4	1	3	2	2	2	3	2	2	2	2	2	2	2	2	2	2	2	2	3	2	2	1	1	1	1	1	1
514	1	1	2	2001	3	5	3	1	3	1	1	3	1	1	1	1	3	3	3	2	3	3	3	3	3	2	3	3	3	2	3	4	3	2	3	3	3	2	3	3	3	4	3	2	2	4	2	2	3
515	1	1	2	2001	1	4	4	3	4	2	4	3	3	4	2	1	2	2	3	2	2	2	3	3	3	2	3	3	3	2	2	3	2	2	2	3	3	3	2	3	2	2	2	2	2	2	2	3	2
516	1	1	2	2002	3	4	4	3	2	1	4	2	3	3	1	1	1	2	4	2	4	2	2	4	2	1	2	4	3	1	2	2	4	1	1	1	1	3	3	1	1	3	3	2	2	2	2	1	2
517	1	1	2	2002	1	4	5	5	3	1	4	3	2	1	2	1	2	5	4	3	3	2	1	4	1	2	2	4	3	2	3	4	4	2	1	2	2	4	3	3	2	4	4	2	1	1	1	3	1
518	1	1	1	2002	1	3	2	5	4	3	4	3	3	4	4	3	4	3	4	4	4	3	4	3	3	3	3	3	3	2	3	3	3	3	3	3	3	2	2	3	3	3	3	2	2	2	2	2	2
519	1	1	1	2002	5	5	4	4	5	4	5	5	5	5	5	5	5	5	5	5	5	5	5	2	2	2	2	2	2	2	2	2	2	3	3	3	3	2	2	3	3	2	2	3	3	3	3	3	3
520	1	1	2	2001	5	4	4	5	2	3	3	4	4	2	2	3	3	3	4	2	1	2	2	3	3	3	3	3	3	3	3	3	3	2	2	2	2	2	3	3	3	3	3	1	1	2	2	2	1
521	1	1	2	2002	2	2	3	5	3	2	3	3	4	4	1	1	2	2	3	3	4	3	3	4	3	3	3	4	4	3	3	4	4	2	2	3	3	3	2	4	3	3	2	3	2	2	3	2	3
522	1	1	2	2001	2	2	3	5	2	2	3	4	4	2	4	3	1	4	3	4	4	4	2	3	3	2	3	3	3	3	2	3	3	2	3	4	2	2	2	2	2	3	3	3	3	2	2	3	3
523	1	1	2	2002	3	2	3	4	3	3	3	2	3	3	4	2	2	4	3	1	3	2	3	3	3	3	3	3	2	3	3	3	2	3	3	3	3	2	2	3	3	3	2	2	3	2	2	2	2
524	1	1	1	2002	1	1	1	2	3	1	2	4	1	1	2	1	1	1	1	1	1	2	1	4	1	1	1	3	2	2	3	1	2	2	3	3	2	4	1	2	3	2	4	2	1	3	3	2	4
525	1	1	1	2002	1	1	1	5	1	1	5	5	5	5	5	5	5	5	5	5	5	5	5	3	4	4	4	2	2	4	4	3	2	4	3	4	4	3	1	2	2	1	2	4	4	4	4	4	4
526	1	1	2	2002	1	4	5	1	1	1	1	1	4	1	1	1	1	4	4	1	1	1	1	4	3	3	4	2	3	3	4	3	3	4	3	4	3	1	1	1	3	1	1	1	1	4	2	4	3
527	1	1	2	2000	1	3	3	4	5	1	2	2	2	3	2	2	1	1	1	1	2	3	4	4	1	1	1	4	4	1	1	1	3	3	2	2	1	4	3	3	2	4	3	4	2	2	1	3	3
528	1	1	2	2001	3	1	3	4	3	3	3	3	3	3	1	1	1	1	3	3	1	3	3	4	1	1	1	4	1	1	2	1	1	3	4	4	1	1	1	3	1	1	4	1	1	1	2	1	2
529	1	1	2	2001	2	2	4	3	4	2	4	4	4	4	2	2	3	2	4	4	3	4	4	3	3	2	2	2	2	3	2	2	2	3	3	3	3	2	2	3	2	3	3	2	2	2	3	2	3
530	1	1	1	2002	3	3	3	4	1	1	3	1	1	1	2	1	1	1	3	1	4	2	1	4	1	1	2	4	2	1	4	3	4	1	3	1	4	3	1	4	2	1	1	3	4	4	2	4	1
531	1	1	1	2001	4	5	4	1	1	4	2	2	3	2	2	2	2	3	3	1	2	3	3	3	4	3	3	3	2	4	3	4	3	3	2	4	3	4	2	4	3	3	3	2	2	1	3	2	2
532	1	1	2	2000	4	5	3	2	2	1	3	4	2	2	1	1	1	1	4	2	1	3	2	3	2	3	2	3	3	3	2	3	3	1	1	3	1	3	2	3	1	3	3	2	1	1	2	1	1
533	1	1	2	2002	3	3	3	5	3	3	2	2	3	3	1	3	1	4	3	2	4	2	4	3	3	3	2	2	3	2	3	2	3	3	2	3	3	2	2	3	2	2	2	2	2	2	2	3	3
534	1	1	2	2002	1	5	4	4	2	4	2	1	3	2	1	1	1	2	3	2	1	1	1	3	2	3	2	4	3	2	3	3	3	2	2	3	2	3	2	2	2	3	3	2	2	1	1	2	3
535	1	1	1	2002	3	3	4	3	3	1	1	2	2	2	1	4	2	1	2	2	3	1	3	3	3	4	3	2	3	3	3	2	3	2	3	2	2	3	2	2	3	2	3	3	2	2	4	4	4
536	1	1	2	2002	3	3	3	3	2	1	5	5	5	5	2	2	1	2	5	3	3	5	3	3	1	1	2	3	3	2	3	3	3	3	2	2	2	2	2	2	3	3	3	1	1	1	1	1	1
537	1	1	2	2002	1	3	3	4	3	3	3	2	2	2	2	2	2	4	3	2	2	2	2	4	1	1	1	4	3	2	2	3	3	2	2	2	2	3	3	2	2	3	3	2	1	2	1	2	2
538	2	1	1	2002	3	3	3	3	2	1	1	1	1	1	3	1	1	1	1	2	5	2	1	2	3	2	1	1	1	1	1	1	1	1	1	3	3	1	2	1	1	1	1	1	1	1	1	1	3
539	1	1	2	2002	2	2	5	3	2	3	2	2	2	2	3	2	2	2	2	2	2	2	2	3	3	3	3	2	3	3	3	2	2	3	3	3	3	3	2	2	3	2	2	2	2	2	2	2	2
540	1	1	2	2001	1	5	5	3	3	1	4	4	3	2	3	2	4	5	4	2	3	3	2	3	1	2	2	4	4	1	3	4	2	2	3	4	2	4	3	3	3	4	3	3	2	2	2	2	2
541	1	1	1	2002	3	4	3	5	3	3	5	3	4	4	3	3	4	5	5	2	3	3	4	4	2	2	3	4	3	1	2	3	3	1	1	2	2	3	2	3	2	4	2	2	2	2	2	2	2
542	1	1	1	2002	2	3	3	3	1	3	3	2	1	5	1	1	1	1	3	1	1	1	3	2	2	2	3	3	2	3	3	3	3	1	1	2	1	2	3	3	3	3	3	1	1	2	4	2	2
543	1	1	2	2001	4	5	2	2	1	3	2	1	2	1	4	3	1	5	2	1	3	2	1	4	2	2	3	4	2	1	1	1	3	2	1	3	2	4	2	1	2	4	3	1	1	1	1	1	1
544	1	1	1	2001	1	3	5	2	2	2	2	3	1	4	1	2	2	1	1	2	2	2	4	4	2	2	2	3	2	1	3	3	2	2	3	4	3	3	1	3	3	3	3	2	2	2	3	2	4
545	5	1	1	2001	4	5	5	2	4	3	4	4	3	4	4	1	2	1	2	2	3	3	4	3	2	3	3	2	2	2	3	2	3	3	2	3	2	3	2	3	2	2	3	2	3	2	2	2	2
546	5	1	1	2002	3	4	4	3	2	4	2	2	2	2	2	2	1	1	2	2	1	3	2	3	1	3	3	2	2	1	3	2	3	3	2	4	1	1	2	3	1	3	2	2	1	2	2	2	1
547	5	1	2	2001	4	5	4	3	4	3	3	1	3	1	1	1	1	1	3	2	2	1	3	4	1	1	1	4	4	1	1	3	4	1	1	1	1	4	4	1	1	3	4	1	1	1	1	1	1
548	5	1	2	2001	3	4	4	3	3	3	3	3	3	3	3	3	3	3	3	3	3	3	3	3	2	3	2	3	2	3	2	3	2	3	2	3	2	2	3	3	3	2	2	2	2	3	1	2	2
549	5	1	2	2002	5	4	4	3	1	3	1	1	1	1	1	1	1	1	1	1	1	1	1	4	1	1	1	4	3	1	1	1	1	1	1	1	1	4	4	1	1	1	4	1	3	1	2	3	2
550	5	1	1	2001	4	5	4	5	5	5	3	3	2	4	3	5	3	3	4	4	3	5	5	3	4	2	4	3	2	3	4	3	2	3	4	3	3	4	4	3	3	3	2	1	1	1	1	1	1
551	5	1	1	2000	4	5	4	4	2	4	2	1	1	2	3	3	5	3	1	1	1	1	2	4	2	2	1	4	3	1	2	4	4	1	1	2	2	3	3	2	2	4	3	1	1	3	2	2	2
552	5	1	1	2002	3	4	5	4	2	3	3	4	2	2	3	1	3	1	1	2	1	3	3	3	1	1	1	4	2	2	2	2	2	2	2	2	2	2	2	2	2	2	2	1	1	1	1	1	1
553	1	1	1	2000	3	4	3	1	3	2	1	2	2	2	3	3	3	3	3	3	3	2	2	4	1	1	2	3	2	1	1	3	3	2	3	2	2	3	3	2	1	3	3	1	1	1	1	2	2
554	5	1	1	2002	4	5	3	3	1	3	1	3	1	1	1	1	3	1	1	1	1	3	1	2	1	3	3	2	3	3	3	4	3	3	2	2	2	2	2	3	1	2	3	2	2	2	2	2	2
555	5	1	1	2000	2	4	4	3	1	2	3	3	3	1	2	1	1	1	1	1	2	3	2	3	2	2	3	2	2	2	2	2	3	2	2	2	2	2	2	2	2	2	2	2	2	2	2	2	2
556	5	1	1	2002	4	5	5	3	1	1	1	3	1	1	2	1	1	1	1	1	1	2	1	4	1	1	1	4	3	1	2	3	3	1	1	1	1	1	2	3	1	4	4	1	1	1	1	2	1
557	5	1	1	2000	4	5	4	3	2	2	3	2	2	2	2	2	2	2	2	2	2	2	2	3	2	2	2	4	4	2	2	2	2	2	2	2	2	3	3	3	3	3	3	1	1	1	1	1	1
558	5	1	1	2001	4	5	4	1	1	1	1	3	3	1	1	1	1	1	1	1	1	1	1	4	1	4	1	4	4	1	4	4	4	1	1	1	1	1	2	3	2	2	4	2	3	2	4	2	3
559	5	1	1	2002	4	3	5	3	4	4	3	3	3	3	1	1	1	1	2	2	1	2	2	4	2	2	2	3	3	2	2	3	2	2	2	2	2	2	2	2	2	3	4	1	1	2	3	3	2
560	5	1	1	2001	4	5	4	4	3	3	3	3	3	2	3	3	2	3	3	2	3	3	3	3	2	2	2	2	2	2	2	2	1	2	1	1	1	1	2	2	2	1	2	1	2	2	2	2	2
561	5	1	2	2001	4	5	5	4	3	3	4	4	3	3	3	3	3	3	4	3	2	2	3	3	3	3	2	3	3	3	3	3	3	3	3	3	3	3	3	3	3	3	3	2	2	1	2	2	2
562	5	1	1	1997	2	4	3	3	3	3	3	3	3	2	3	2	2	2	2	3	3	2	2	3	3	3	3	3	2	2	3	3	3	2	2	2	2	2	3	3	3	2	2	2	2	3	3	3	2
563	5	1	1	2002	3	5	3	1	1	4	2	5	5	1	5	1	5	1	1	1	1	5	1	3	1	3	4	4	1	1	4	4	4	1	1	4	1	1	1	4	1	1	2	4	4	4	4	4	4
564	5	1	1	2001	4	4	3	3	1	1	3	2	3	3	2	1	2	1	2	2	3	2	3	4	3	3	2	4	4	3	4	4	4	3	1	2	2	4	3	3	3	4	2	2	2	2	2	2	3
565	5	1	1	2001	3	5	3	5	3	3	3	3	3	4	3	4	3	4	3	3	4	3	3	4	1	1	1	4	4	1	2	4	4	1	1	1	1	4	4	2	1	4	4	2	2	3	2	3	2
566	5	1	1	2001	3	5	4	4	3	4	3	3	4	4	4	4	4	3	4	3	4	3	4	3	2	2	2	3	3	2	2	2	2	2	2	2	2	2	2	3	3	2	3	1	1	1	2	1	1
567	5	1	1	2002	3	5	4	3	2	2	2	2	2	2	2	2	2	2	2	2	2	2	2	4	2	3	3	4	2	3	3	2	3	4	3	3	2	3	3	2	3	3	3	2	2	2	2	3	2
568	1	1	1	2002	4	5	3	2	1	2	4	4	2	3	1	1	1	2	3	2	4	4	2	4	1	1	1	4	3	1	2	2	3	1	1	1	1	2	3	2	2	3	4	1	1	1	1	1	2
569	5	1	1	2000	3	4	2	2	3	2	4	3	2	3	4	3	4	2	4	3	2	3	4	2	3	3	3	2	3	2	1	3	4	3	2	3	2	2	3	3	2	3	3	2	2	3	2	3	2
570	5	1	1	2000	4	5	4	3	3	1	2	3	1	2	2	1	1	1	2	3	2	3	1	4	2	2	2	3	3	1	2	3	2	2	1	2	2	2	2	2	3	4	4	3	1	2	2	2	1
571	5	1	1	2001	4	4	3	3	1	1	1	2	1	1	2	1	1	1	1	1	1	1	1	4	1	1	1	4	1	1	2	1	2	2	1	3	1	3	2	3	2	1	2	1	1	1	1	1	1
572	5	1	1	2002	2	5	4	4	2	1	3	2	2	2	2	2	1	1	3	1	2	3	2	3	1	1	1	3	3	2	2	2	1	1	1	1	1	1	1	1	1	1	2	1	1	1	1	2	1
573	5	1	1	2001	4	5	3	3	3	2	2	2	2	2	2	2	2	2	2	2	2	2	2	4	3	3	3	3	3	2	3	2	3	2	3	2	2	3	2	2	2	3	3	1	1	1	1	1	1
574	5	1	1	2001	4	4	4	2	3	3	3	2	3	3	2	1	1	1	1	1	1	1	1	4	1	1	1	4	3	1	1	4	4	1	1	1	1	4	3	3	3	4	4	2	1	2	2	1	1
575	5	1	1	2001	4	5	4	1	1	1	1	1	1	1	3	2	1	1	1	1	1	1	1	4	1	1	4	3	1	1	3	4	1	1	1	1	1	2	2	2	2	2	2	1	1	1	1	1	1
576	5	1	1	2001	3	4	3	2	2	2	2	2	2	2	2	2	2	2	2	2	2	2	2	2	2	2	2	2	2	2	2	2	2	2	2	2	2	2	2	2	2	2	2	2	2	2	2	2	2
577	5	1	1	2000	4	5	4	4	2	1	1	1	1	1	1	1	1	1	2	1	1	1	1	4	1	1	1	4	4	1	1	4	4	1	1	1	1	4	4	1	1	4	4	1	1	1	1	1	1
578	5	1	1	2002	2	3	4	4	2	3	3	3	2	2	3	1	2	1	3	2	2	2	2	3	2	1	2	4	3	2	3	3	3	3	2	3	2	3	3	2	2	3	3	1	2	2	2	2	1
579	5	1	1	2002	5	4	4	1	1	4	4	1	3	4	2	2	3	3	3	3	2	3	4	2	3	2	3	2	3	2	3	2	3	3	2	3	4	2	3	3	3	2	3	2	3	3	2	2	2
580	5	1	1	2000	3	3	3	5	4	5	3	5	5	5	2	2	3	3	1	1	4	2	5	4	1	3	2	3	4	1	3	2	4	2	1	3	4	1	2	3	1	2	4	4	2	1	2	3	2
581	5	1	1	2001	3	5	4	3	1	2	2	2	2	2	2	3	2	2	2	2	2	2	2	3	3	2	3	3	3	2	2	3	3	2	2	2	2	4	3	3	2	3	3	2	2	2	2	3	3
582	5	1	1	2002	2	5	3	3	2	1	2	3	2	3	2	2	2	1	1	2	1	1	1	1	1	2	1	2	1	1	1	1	2	1	1	2	1	1	1	1	2	2	1	1	1	1	2	1	1
583	5	1	1	2002	2	3	3	3	2	2	2	3	2	3	2	2	2	1	2	3	2	2	2	3	3	3	3	3	3	3	4	3	3	3	2	3	3	3	3	3	3	3	3	2	2	3	2	2	2
584	5	1	1	2000	4	5	4	4	3	2	2	1	2	2	1	1	3	1	1	1	1	1	4	2	3	3	3	3	2	3	3	4	3	2	3	4	2	3	1	2	2	3	3	2	3	2	2	2	2
585	5	1	1	2002	5	5	4	3	2	2	4	3	4	3	3	2	2	1	4	3	3	4	3	3	3	3	4	3	4	4	3	4	3	3	3	4	3	3	3	3	3	3	3	3	3	3	2	3	3
586	5	1	1	2001	2	3	3	2	3	2	3	4	2	4	2	4	1	2	4	3	3	2	3	2	2	1	2	3	2	3	2	2	3	3	2	3	2	2	1	3	2	2	2	1	3	2	1	2	3
587	2	1	1	2001	4	5	4	3	2	2	2	2	1	1	1	1	1	1	1	2	1	3	1	2	1	2	1	4	3	1	3	3	3	3	1	3	2	4	3	2	3	3	3	2	1	2	2	2	2
588	2	1	1	2002	3	5	4	3	1	2	2	2	2	2	3	2	2	2	2	2	2	2	2	1	1	1	1	1	2	2	1	1	1	1	1	1	1	1	2	2	2	1	1	1	1	1	1	1	2
589	5	1	1	2001	4	5	5	4	1	2	3	3	2	2	3	4	3	2	3	2	1	3	2	3	2	1	2	4	3	3	2	2	3	2	2	3	2	3	2	2	2	3	4	1	2	1	2	2	2
590	5	1	1	2001	3	3	4	3	2	1	2	2	2	3	2	3	4	1	3	3	3	3	4	4	3	3	2	2	3	2	3	3	2	4	2	3	4	3	2	3	4	2	2	3	3	3	2	4	4
591	5	1	1	2002	3	3	3	2	2	2	2	2	2	1	3	2	2	1	3	2	2	1	3	1	1	1	1	1	2	2	1	2	1	2	1	2	1	2	2	1	3	2	1	1	1	1	1	1	1
592	5	1	1	2001	4	3	4	3	2	2	3	2	2	3	3	1	3	1	2	1	1	1	2	3	2	2	1	4	3	1	2	2	3	1	1	2	2	2	3	2	2	2	3	1	1	1	1	2	2
593	5	1	1	2002	3	5	4	3	2	2	2	3	3	2	4	1	1	1	2	3	1	3	3	3	2	2	4	3	2	2	2	3	3	2	3	3	2	3	1	2	2	4	4	2	2	2	3	3	2
594	5	1	1	2000	4	5	5	4	1	1	4	1	1	2	2	1	1	1	4	1	1	1	4	4	3	1	2	3	4	1	1	4	4	3	1	2	2	3	2	3	1	3	3	1	1	1	1	1	1
595	5	1	1	2000	3	2	4	3	2	3	2	3	3	3	2	2	2	1	2	3	4	3	2	3	2	1	3	2	3	1	1	1	2	3	2	3	2	1	3	2	3	3	3	2	2	3	3	3	4
596	5	1	1	2002	4	5	4	1	3	3	4	3	3	4	2	3	2	1	3	2	4	3	2	2	3	3	3	2	2	3	3	3	2	3	1	3	3	3	2	3	1	2	3	2	2	3	2	2	3
597	5	1	2	2002	5	4	5	4	3	2	3	2	2	2	1	1	2	3	3	1	1	1	3	4	2	2	2	3	2	3	2	2	3	2	1	2	2	3	3	3	2	3	3	2	2	1	2	1	2
598	5	1	2	2001	4	5	3	3	2	2	2	1	1	2	2	1	1	1	1	2	2	1	1	3	2	2	1	3	3	3	3	3	2	3	2	4	3	2	1	3	3	3	3	1	1	2	2	1	1
599	5	1	2	2002	3	4	4	5	1	2	3	3	4	2	2	3	3	2	3	2	3	2	3	4	2	2	3	3	3	2	2	3	3	2	2	2	2	2	2	2	3	3	3	2	2	2	2	2	2
600	5	1	2	2001	4	4	4	2	3	1	2	3	2	2	4	3	1	1	2	2	1	3	1	3	1	1	1	4	3	2	2	3	2	2	1	1	2	2	2	2	3	2	2	1	1	1	2	2	2
601	5	1	2	2002	4	3	3	3	2	2	2	2	2	2	2	2	2	2	3	2	2	2	2	4	2	2	2	2	3	2	2	2	2	2	2	2	2	2	2	3	2	2	3	2	1	1	1	1	1
602	5	1	2	2002	4	3	4	3	1	3	3	2	1	3	3	3	3	3	3	1	2	1	4	3	2	2	2	4	3	2	1	2	1	3	1	2	2	4	3	2	2	3	3	2	3	2	1	2	3
603	5	1	1	2000	4	5	3	5	2	2	2	3	2	2	2	2	3	3	3	2	3	3	2	4	3	2	3	3	3	2	3	3	4	2	1	3	2	3	2	2	2	3	3	2	2	1	2	2	2
604	1	1	1	2000	5	5	5	1	1	1	2	2	2	1	2	2	2	1	1	2	1	2	2	2	2	2	2	2	2	2	2	2	2	2	2	2	2	1	1	1	1	1	2	2	2	2	1	2	2
605	5	1	1	2001	4	5	4	3	1	2	3	3	3	2	2	2	2	1	4	2	2	2	3	3	2	2	2	4	3	2	3	3	3	4	2	3	3	2	3	4	2	3	2	2	3	1	3	1	3
606	5	1	1	2001	4	5	5	5	3	4	3	5	5	3	4	4	3	4	4	3	5	4	3	3	3	2	4	4	4	3	3	2	3	3	3	4	3	2	1	4	4	3	3	4	2	2	3	3	3
607	5	1	1	2002	3	3	3	3	3	3	3	2	2	3	3	4	4	4	3	2	3	3	3	2	3	3	3	3	3	3	2	2	2	3	3	2	2	3	2	2	3	3	3	3	3	3	3	2	2
608	5	1	1	2002	4	5	5	4	1	2	2	3	2	2	1	1	1	3	1	1	1	3	3	4	1	1	1	4	4	1	1	3	3	1	1	1	1	1	1	1	1	1	1	2	2	2	2	2	2
609	5	1	1	2001	2	3	4	3	2	3	4	2	3	2	2	3	3	4	4	2	3	3	2	2	2	1	2	2	3	3	2	4	3	2	2	3	3	3	2	2	1	2	4	2	2	3	3	1	2
610	5	1	1	2002	3	3	5	3	2	1	2	1	1	2	2	1	2	2	2	1	1	1	2	4	2	1	2	4	3	2	4	4	3	1	1	3	1	1	1	1	1	1	1	1	1	1	1	1	1
611	2	1	2	2001	3	1	5	1	2	2	3	2	4	4	3	1	5	2	3	1	1	2	3	3	3	3	3	4	2	2	2	2	4	3	2	3	3	2	3	3	3	4	2	1	2	2	2	2	2
612	2	1	2	2003	3	3	5	3	3	3	4	4	4	2	2	2	1	1	3	3	4	3	2	3	3	3	3	3	2	3	3	4	3	3	2	3	3	3	2	3	3	3	3	2	2	2	2	2	2
613	2	1	2	2002	1	2	3	4	2	1	2	4	2	1	3	1	3	1	4	3	2	4	2	3	3	4	3	4	3	3	2	3	2	2	2	4	3	3	1	3	2	3	2	3	2	3	4	4	2
614	2	1	1	2001	4	5	3	2	3	3	3	4	2	2	2	2	1	1	2	2	1	2	2	3	3	2	1	4	3	3	3	3	3	2	2	2	2	1	2	4	2	3	3	1	2	3	2	3	2
615	2	1	2	2002	1	3	4	4	4	3	3	3	2	2	2	3	2	2	3	2	3	2	2	3	3	3	3	3	3	3	3	3	3	3	3	3	3	3	3	3	3	3	3	3	2	2	2	3	3
616	2	1	2	2002	1	3	3	3	4	3	3	2	3	4	2	3	2	3	3	2	3	2	4	4	2	2	3	4	4	3	2	3	4	2	2	3	2	4	3	3	3	4	4	2	3	2	2	3	2
617	2	1	1	2000	1	3	3	3	3	2	3	3	2	4	2	2	3	3	3	3	1	4	3	4	3	1	2	4	4	1	3	3	4	1	1	2	1	3	3	1	1	4	4	3	1	1	2	3	1
618	2	1	2	2003	2	3	3	4	3	3	3	3	2	2	2	1	2	2	3	3	4	4	3	3	3	1	2	3	4	1	1	4	4	3	1	3	2	3	3	3	2	4	4	2	2	2	3	2	2
619	2	1	2	2001	1	1	1	3	3	1	3	3	3	5	1	1	1	1	3	1	1	2	4	4	1	3	1	4	3	2	3	3	3	2	2	3	2	4	3	3	2	4	3	1	1	1	2	2	1
620	2	1	2	2002	1	5	4	2	4	4	4	3	2	2	2	2	2	2	2	2	2	4	2	3	4	4	4	2	2	4	4	1	2	3	4	4	3	2	1	3	4	2	2	3	3	2	3	4	4
621	2	1	2	2000	2	3	2	5	3	2	3	3	3	3	4	3	3	1	3	1	1	1	3	4	2	2	2	4	3	1	2	3	3	2	1	2	2	3	2	2	3	3	4	2	1	1	2	2	2
622	2	1	2	2001	5	5	3	4	3	2	2	4	2	4	2	2	4	3	2	2	2	4	4	4	2	3	3	4	3	2	2	3	3	2	2	3	2	3	2	3	3	2	3	2	2	2	2	3	2
623	2	1	2	2002	1	1	2	5	5	3	5	4	5	5	5	3	5	5	5	3	5	3	5	3	2	1	3	3	3	3	3	3	3	3	3	4	3	2	2	1	1	2	2	3	3	3	3	3	3
624	2	1	2	2002	3	5	5	5	5	5	5	5	5	5	5	1	1	2	5	5	2	3	5	4	1	3	4	4	3	3	3	3	3	2	2	4	2	4	2	3	4	2	2	2	2	1	1	1	1
625	2	1	2	2002	3	3	3	2	4	2	4	3	4	4	2	3	1	2	4	3	5	3	4	3	3	3	3	3	2	2	3	3	3	2	2	3	2	3	2	3	3	3	3	2	2	3	3	3	2
626	2	1	2	2002	1	3	3	4	3	2	3	2	4	4	2	2	2	2	3	2	4	2	3	4	3	2	3	3	3	3	2	1	2	3	2	3	2	2	2	3	3	2	3	3	3	3	3	2	3
627	2	1	2	2001	3	3	5	5	3	5	3	5	3	2	2	1	2	1	3	1	3	4	2	4	2	2	2	3	3	1	2	2	3	2	1	3	2	3	1	3	2	3	3	2	1	1	2	3	2
628	2	1	2	2002	1	3	2	4	2	3	2	2	2	4	3	2	1	2	2	1	1	2	3	4	2	2	2	4	3	1	2	3	3	2	1	2	2	4	3	3	2	4	4	2	1	2	3	2	2
629	2	1	2	2001	3	3	5	5	3	5	5	3	5	3	3	2	1	2	5	3	5	3	2	4	1	1	2	4	2	2	3	4	4	2	2	2	2	3	3	2	3	4	2	2	2	2	2	3	2
630	2	1	2	2002	4	5	3	1	5	1	1	3	1	1	1	1	1	1	1	1	1	3	5	2	3	4	3	1	1	4	4	1	1	3	4	4	4	1	1	1	4	4	1	4	1	4	1	1	1
631	2	1	2	2000	5	3	3	4	1	1	2	1	3	1	3	1	2	1	3	1	3	1	1	3	2	2	1	4	4	1	2	2	2	3	1	1	2	4	4	1	2	3	3	2	1	3	1	3	1
632	1	2	1	2001	5	4	3	3	3	1	1	2	1	2	3	2	2	2	2	2	3	3	3	4	2	1	2	4	4	1	2	3	3	2	1	2	2	4	3	2	2	4	4	2	2	3	2	2	2
633	1	2	1	2000	2	3	3	4	3	3	3	3	2	3	4	3	2	3	4	3	2	3	3	4	2	1	2	4	3	2	3	2	3	3	2	2	2	4	2	2	1	3	3	3	1	1	2	2	2
634	1	2	2	2001	3	3	3	4	2	2	2	2	3	3	3	2	2	4	4	2	2	3	3	4	2	2	2	4	3	2	2	3	3	2	1	3	2	2	3	2	1	3	3	2	2	3	2	2	3
635	1	2	2	2000	1	3	4	5	3	3	4	3	4	3	2	1	1	3	3	2	3	2	2	3	3	2	2	3	3	2	3	4	3	2	1	2	3	2	2	2	2	3	3	2	2	2	2	1	1
636	1	2	2	2000	3	4	3	4	4	3	4	4	3	5	4	3	2	3	3	4	3	4	3	4	3	2	4	3	2	3	2	4	4	1	3	2	2	2	3	2	4	3	2	3	2	4	2	3	3
637	1	2	1	2001	2	3	2	3	3	1	4	2	3	3	2	2	3	1	4	3	3	2	4	3	3	2	3	3	3	3	2	4	3	2	2	4	3	3	2	3	3	3	2	3	3	4	2	3	2
638	1	2	1	2001	4	5	4	5	3	4	4	4	4	4	4	3	5	5	4	3	2	1	3	3	3	2	3	3	3	1	3	2	3	3	1	3	2	3	2	4	3	2	3	2	2	2	2	3	3
639	1	2	1	2000	3	3	3	2	2	2	3	1	2	4	5	2	2	1	1	1	3	1	3	3	3	3	3	4	3	3	2	4	4	2	2	2	1	4	3	3	2	3	3	2	1	2	2	1	2
640	2	2	1	2001	5	5	3	4	1	3	3	2	1	1	4	3	2	4	1	3	4	1	3	2	3	1	3	3	2	3	2	1	1	2	3	2	1	2	3	2	1	1	4	2	3	3	2	4	2
641	1	2	2	2000	2	4	3	3	4	3	3	2	2	3	2	3	2	2	2	3	1	1	1	2	3	2	3	2	2	3	2	3	2	2	3	3	3	2	3	2	3	2	3	2	3	2	2	2	3
642	1	2	2	2001	1	3	5	3	5	2	2	5	5	4	2	3	2	2	1	4	3	3	4	1	2	3	4	3	2	2	2	3	3	4	2	2	3	2	3	2	4	3	2	2	2	3	2	2	3
643	1	2	2	2001	2	3	3	3	2	2	4	4	4	4	3	2	2	4	4	3	3	4	4	4	2	2	4	3	2	3	2	4	2	4	2	4	3	2	1	3	2	3	2	1	2	1	3	3	2
644	1	2	1	2001	5	4	3	5	1	3	5	5	5	3	2	3	1	2	5	1	4	5	3	4	2	4	4	3	3	3	2	4	1	3	2	4	2	3	2	1	3	4	1	3	2	4	4	1	4
645	1	2	1	2001	1	4	3	3	4	1	2	4	2	3	1	4	2	4	2	2	4	2	5	1	3	2	3	2	3	3	2	4	2	3	3	1	2	3	2	3	2	2	2	3	2	1	2	4	1
646	1	2	1	2000	1	3	1	3	4	2	4	5	4	5	3	4	5	4	5	5	5	3	5	4	3	2	2	2	3	3	4	4	3	3	3	3	4	3	3	4	4	4	3	2	2	2	3	3	3
647	1	2	1	2000	3	5	2	3	2	3	2	2	4	4	3	4	3	3	2	4	2	3	2	3	2	2	2	3	2	2	3	2	3	2	3	2	2	2	2	3	3	2	2	2	2	2	3	2	3
648	1	2	1	2001	4	5	3	4	3	2	4	2	5	2	2	1	3	3	2	4	2	3	4	4	3	2	3	2	1	3	4	4	2	2	3	3	4	1	3	2	4	2	3	2	3	1	4	2	3
649	1	2	1	1997	3	5	3	3	2	4	1	2	2	3	4	5	1	1	2	2	2	2	1	4	2	3	2	3	2	1	2	3	3	2	1	2	2	3	2	3	1	3	3	2	3	2	1	2	3
650	1	2	2	2001	1	3	3	4	3	3	4	4	4	2	2	1	2	1	4	2	2	3	1	4	2	1	1	4	3	1	3	3	4	2	1	2	1	4	4	2	1	4	4	1	1	1	2	2	2
651	1	2	2	2000	3	3	4	5	2	2	2	3	3	2	2	2	3	3	2	3	3	3	3	3	2	2	2	2	3	2	2	2	3	2	2	3	2	3	2	2	2	3	3	2	2	2	2	3	2
652	1	2	1	2001	5	4	3	3	1	1	1	1	1	1	1	1	1	1	2	1	1	1	1	4	3	1	1	4	3	1	3	2	4	2	2	2	2	3	4	1	1	1	1	1	2	1	2	1	2
653	1	2	2	2001	2	3	3	4	4	3	3	2	4	4	3	3	4	3	4	3	4	4	3	3	1	3	1	2	2	4	3	2	2	1	3	2	1	3	2	3	2	3	2	2	1	1	2	2	3
654	1	2	2	2001	1	3	3	2	1	3	3	3	3	3	3	3	3	3	3	3	3	3	3	3	2	2	2	4	2	2	3	3	3	2	1	3	2	3	3	2	2	3	3	1	1	2	2	2	2
655	1	2	2	2001	3	3	3	3	3	3	3	3	3	3	3	3	3	3	3	5	3	3	3	4	1	1	1	4	3	2	1	4	4	1	1	2	1	1	3	1	2	3	3	2	2	1	2	2	1
656	1	2	2	2001	2	3	3	3	1	3	2	3	3	3	3	3	3	3	3	3	3	3	3	4	2	2	2	4	4	1	3	3	4	1	1	2	2	3	3	1	3	3	4	1	1	2	2	1	3
657	1	2	1	2000	2	3	3	2	1	1	3	3	3	3	3	2	3	4	1	3	2	3	4	4	1	3	1	3	4	3	2	3	4	1	2	3	4	4	2	3	1	2	4	1	1	1	2	1	1
658	1	2	1	2001	3	5	4	1	4	1	5	3	5	5	3	3	4	3	1	3	1	1	1	4	3	2	2	4	3	2	3	3	3	2	2	3	2	3	3	2	2	3	3	2	2	2	1	2	1
659	1	2	1	2001	5	3	4	3	4	5	5	5	5	5	5	5	5	5	5	5	3	5	5	2	3	3	3	2	3	3	2	2	3	2	3	2	2	2	3	4	1	2	3	4	4	4	4	4	4
660	1	2	1	1998	4	4	3	2	2	4	2	2	2	2	2	2	2	2	2	2	4	4	3	2	3	2	3	3	4	3	3	3	3	2	2	3	3	3	2	3	2	2	3	3	3	1	1	4	3
661	1	2	1	2000	4	5	5	4	1	4	3	4	2	1	3	1	3	1	1	2	1	1	1	3	2	1	3	2	3	3	3	4	3	2	2	3	2	3	1	3	2	3	2	3	2	3	2	2	3
662	1	2	1	2000	4	5	4	3	2	3	4	2	4	3	2	1	2	3	3	4	3	2	3	3	2	2	2	3	2	2	3	3	3	3	3	2	2	2	2	2	2	3	3	2	1	1	2	2	2
663	1	2	1	2001	4	5	4	3	1	1	2	1	1	1	2	2	2	1	1	1	2	2	1	2	2	2	2	2	2	2	2	2	2	2	2	2	2	1	1	1	1	1	1	2	2	1	1	1	2
664	2	2	1	2000	2	3	3	3	3	3	3	2	4	3	4	3	4	3	4	3	3	3	4	3	3	3	3	4	3	2	2	4	3	4	3	4	3	3	2	4	2	4	2	3	2	3	3	2	3
665	1	2	1	2000	3	5	4	3	3	3	2	2	2	3	1	1	2	1	1	1	1	1	2	4	1	2	2	4	3	2	2	2	3	3	2	2	2	2	3	2	2	2	3	2	2	2	1	2	2
666	1	2	1	2001	3	5	3	3	1	2	4	2	3	3	1	1	3	1	3	1	4	3	1	3	3	3	4	3	2	3	3	4	3	3	2	4	3	2	3	4	3	2	4	2	3	3	3	3	4
667	1	2	1	2001	3	5	3	2	2	2	1	1	1	2	2	2	2	2	2	2	2	2	2	4	2	2	2	4	4	2	2	3	4	2	2	3	2	3	2	3	3	3	4	2	1	1	2	2	1
668	1	2	1	2000	3	5	5	5	2	3	2	4	3	4	5	1	1	1	3	1	1	1	1	3	1	2	2	4	3	1	1	2	3	1	1	1	1	4	2	2	2	3	4	1	1	2	2	1	2
669	1	2	1	2000	1	3	3	3	4	4	3	4	3	3	4	3	4	5	4	3	4	4	4	4	3	4	3	3	3	4	3	4	3	4	3	4	3	3	4	3	4	4	4	4	4	4	4	3	3
670	1	2	1	2001	3	3	3	2	4	3	3	2	3	4	3	2	2	2	3	2	3	2	4	3	3	3	3	2	3	2	4	3	3	3	3	3	3	3	3	3	3	3	3	2	2	2	2	2	2
671	1	2	1	2000	2	4	3	3	2	2	3	3	2	3	2	3	2	2	3	3	2	2	3	4	3	3	3	3	3	2	3	3	3	2	1	3	3	3	3	3	2	3	3	2	2	3	2	3	3
672	1	2	1	2001	1	3	4	4	2	3	3	3	4	2	2	1	3	4	2	4	2	3	4	2	1	3	3	2	3	2	2	1	1	1	2	2	1	2	1	3	3	2	1	2	2	2	1	3	2
673	2	3	2	2000	2	2	3	1	4	1	2	5	5	1	1	1	1	1	1	1	4	2	4	4	3	2	2	3	2	3	4	1	2	3	1	3	4	1	3	1	1	2	2	4	2	2	2	4	4
674	1	2	2	2001	5	4	2	5	1	3	1	1	2	3	1	1	3	3	3	1	3	1	3	4	1	1	1	3	3	2	3	2	2	3	2	2	2	4	3	4	3	3	2	2	2	1	1	1	1
675	1	2	2	2001	5	5	3	2	2	2	2	2	3	2	1	1	1	2	3	1	2	1	2	4	2	1	2	3	3	1	2	2	3	2	1	3	2	3	4	2	2	4	4	1	1	2	2	2	1
676	3	2	2	2001	1	3	3	5	4	2	3	4	3	3	4	4	3	3	4	2	3	3	2	3	3	3	3	2	1	3	3	3	2	3	3	3	3	3	1	3	4	3	1	2	2	2	2	1	1
677	2	2	2	2000	1	3	3	3	3	3	3	3	3	3	3	3	3	3	3	3	3	3	3	3	3	3	3	3	3	3	3	3	3	3	3	3	3	2	2	2	3	3	3	2	2	2	2	2	2
678	1	2	1	1999	3	3	3	1	1	2	2	2	2	2	2	2	2	2	2	2	2	2	3	4	2	2	2	2	2	2	2	2	2	3	3	2	2	3	2	2	2	3	4	1	1	1	1	1	1
679	3	2	1	2001	1	3	3	4	3	4	3	3	4	4	3	2	2	1	2	3	4	3	3	4	3	2	2	4	3	2	2	4	4	2	1	1	2	4	4	3	2	2	2	3	2	3	2	3	4
680	2	2	2	2000	1	3	4	3	1	1	1	5	1	1	1	1	1	1	1	1	1	5	1	3	1	1	3	3	3	1	2	2	2	2	2	2	2	4	2	2	3	3	3	2	2	1	2	2	2
681	1	2	1	1999	5	5	4	4	2	4	5	4	3	5	1	1	3	5	5	5	4	5	4	4	1	2	3	3	4	1	1	4	4	1	1	4	2	4	2	1	1	4	4	2	2	3	4	4	4
682	1	2	1	2000	4	4	3	5	1	5	2	3	1	2	2	2	2	4	1	1	1	2	2	4	1	1	1	4	3	1	2	4	4	1	1	1	1	4	4	1	1	3	4	2	2	1	2	2	2
683	1	2	1	2001	5	4	3	5	2	5	2	3	1	2	2	2	2	3	1	1	1	2	2	4	1	1	1	4	1	2	3	3	3	1	1	1	1	4	4	2	2	3	4	2	2	1	2	2	2
684	1	2	1	2000	4	5	3	1	1	1	5	3	3	3	3	3	3	3	3	1	1	1	1	4	1	1	1	4	4	1	1	4	4	1	1	1	1	1	1	1	1	1	1	1	1	1	1	1	3
685	1	2	1	2000	1	3	3	4	3	3	3	2	3	3	3	3	3	3	2	2	3	2	3	3	2	3	3	3	3	2	3	2	3	2	2	2	2	3	3	2	2	2	3	2	2	2	2	2	2
686	1	2	1	2000	4	5	4	4	1	1	1	3	1	1	1	1	1	2	1	1	1	1	1	4	1	1	1	4	3	1	3	4	4	1	1	4	3	4	4	3	3	4	4	2	1	1	2	2	2
687	1	2	2	2001	2	4	4	4	3	2	5	3	4	4	4	4	4	3	4	3	3	3	3	4	3	2	3	3	3	3	3	3	3	2	1	4	3	2	2	3	1	2	3	2	2	1	3	3	3
688	1	2	2	2001	5	5	4	4	3	2	4	3	3	3	3	2	1	1	3	3	2	2	3	4	2	2	3	4	3	3	3	3	3	2	3	3	3	3	2	3	3	3	3	2	2	2	2	2	3
689	1	2	2	2000	1	5	5	5	3	2	4	5	2	3	5	3	2	4	4	2	2	3	2	3	2	2	2	4	3	2	2	3	3	2	1	2	1	4	3	2	2	3	4	2	2	1	1	1	1
690	1	2	2	2001	2	3	2	5	1	3	2	1	1	1	4	1	1	4	2	1	4	1	1	4	1	3	2	3	3	2	2	2	2	3	4	3	4	3	3	3	3	4	4	2	2	4	3	3	2
691	1	2	2	2001	2	3	3	4	3	2	4	3	3	3	4	4	3	3	3	4	3	2	2	3	3	2	2	2	3	3	2	3	2	3	4	3	3	3	2	3	3	3	2	2	2	3	3	2	3
692	1	2	2	2000	1	3	2	5	3	3	4	5	3	4	4	2	2	2	3	3	4	3	4	4	2	2	2	3	3	2	2	3	4	2	1	2	2	4	2	3	2	3	3	2	2	2	2	2	2
693	1	2	1	2001	1	3	5	4	3	1	4	3	3	3	4	3	3	4	3	3	3	3	3	3	2	3	2	3	2	3	3	2	3	2	3	2	3	2	2	3	2	3	2	3	3	3	2	3	3
694	1	2	1	2000	3	5	3	4	3	3	3	2	3	2	3	3	4	3	2	3	4	3	2	3	3	4	4	3	2	4	3	4	2	3	4	2	4	2	3	4	3	4	3	3	2	3	4	3	4
695	1	2	1	1999	4	5	3	4	3	2	3	3	3	3	4	3	3	2	3	3	2	3	2	4	3	2	2	3	4	2	3	2	3	4	4	3	3	2	3	2	3	4	3	3	2	3	2	3	3
696	1	2	2	2000	1	1	1	4	1	3	4	3	3	2	3	2	3	4	3	1	4	3	2	4	3	1	1	3	3	3	3	2	2	3	3	3	4	3	3	3	2	2	2	2	2	3	3	2	3
697	3	1	2	2002	5	5	4	4	2	2	4	4	2	2	2	2	2	4	4	3	3	4	2	3	3	2	2	3	2	2	3	3	3	3	2	3	3	2	2	3	3	3	4	2	2	2	2	2	1
698	3	1	2	2002	5	4	5	4	2	2	4	3	3	3	2	1	2	2	3	2	3	3	2	4	3	3	3	3	3	3	3	3	3	2	2	3	3	2	3	3	2	3	3	2	2	2	2	2	2
699	3	1	2	2001	5	3	4	5	3	5	5	3	5	2	5	3	2	3	5	1	1	2	1	3	3	1	1	4	2	3	2	2	2	2	1	3	2	1	2	1	1	3	3	1	2	2	1	1	1
700	3	1	2	2001	4	1	4	5	3	4	5	4	4	2	5	4	4	4	4	2	3	4	2	3	3	3	3	3	3	3	3	3	3	3	3	4	3	3	2	1	3	3	2	2	3	2	2	2	2
701	3	1	2	2002	5	4	5	5	4	1	3	3	3	3	4	5	5	5	5	2	4	4	5	4	1	1	3	4	3	1	2	3	3	2	1	1	2	3	3	3	3	3	3	1	2	1	1	2	1
702	3	1	2	2002	5	5	5	4	2	1	2	2	1	2	2	1	2	1	1	3	1	3	2	4	2	1	1	4	3	2	2	3	3	2	1	2	1	3	3	2	1	3	3	2	1	2	2	1	1
703	3	1	2	2002	5	5	5	5	1	3	3	1	1	2	2	2	2	2	3	1	1	1	1	4	1	1	2	4	4	1	2	4	4	1	1	2	2	4	3	1	1	4	4	2	2	2	2	1	1
704	3	1	2	2002	3	5	4	4	2	2	4	3	5	3	3	2	4	4	3	3	4	2	3	3	3	3	3	3	2	3	3	3	3	3	2	4	3	2	2	3	3	3	3	2	3	2	2	3	2
705	3	1	2	2002	5	4	5	4	4	2	3	3	5	4	3	2	3	3	4	3	4	3	4	3	3	3	2	3	3	3	2	2	2	3	2	3	3	2	2	2	3	2	2	2	2	2	2	2	2
706	3	1	1	2001	5	5	4	3	2	4	2	1	2	2	1	4	1	1	1	1	3	1	3	4	4	4	4	4	4	4	4	2	4	2	2	2	2	3	4	1	2	4	4	2	2	1	1	2	2
707	3	1	2	2001	5	5	4	3	2	2	4	3	2	2	2	2	1	3	3	3	3	4	3	4	3	2	2	3	3	3	2	3	3	3	2	3	2	3	2	2	2	3	3	1	2	2	2	2	2
708	3	1	2	2002	2	1	3	5	2	1	3	3	4	3	2	3	2	4	5	3	4	2	3	3	3	3	3	3	3	2	2	2	3	3	3	4	3	2	2	3	3	3	3	2	2	1	2	2	1
709	3	1	1	2001	5	5	5	3	2	2	3	4	3	4	1	2	3	5	3	1	4	3	4	4	3	2	3	4	3	2	2	3	3	3	3	3	3	3	2	3	3	3	3	4	2	2	2	2	2
710	3	1	1	2002	5	5	5	4	2	3	3	2	2	4	1	3	3	2	4	2	3	1	3	4	2	2	3	4	3	1	3	3	3	3	2	2	2	3	3	3	4	4	4	2	2	1	1	2	3
711	3	1	2	2002	5	5	5	4	1	3	2	4	4	3	2	4	3	4	4	3	4	3	4	3	2	1	2	3	2	2	3	3	3	2	3	2	3	3	3	3	3	3	3	2	2	3	3	3	4
712	3	1	2	2003	1	1	2	3	4	2	3	4	3	2	1	1	3	2	3	1	1	4	4	4	2	3	2	4	3	3	3	3	3	2	3	3	3	3	2	1	2	3	3	2	2	2	2	2	1
713	3	1	2	2002	5	5	4	4	3	4	4	2	4	2	5	3	2	5	3	2	1	4	2	3	3	3	3	3	2	3	3	4	3	3	2	3	3	2	2	3	2	2	2	2	3	2	2	3	3
714	3	1	2	2003	5	5	3	4	2	2	5	4	4	2	4	2	2	4	5	2	4	4	2	3	2	1	2	4	3	2	2	3	3	2	1	3	2	3	2	2	3	4	3	2	2	2	4	2	2
715	3	1	2	2002	4	4	5	5	5	3	4	2	5	2	2	2	2	4	5	3	4	2	4	3	3	4	3	3	4	3	3	4	4	3	3	4	4	2	1	3	3	2	2	3	3	1	3	3	4
716	3	1	2	2002	5	5	4	5	4	3	4	4	5	5	2	2	2	5	4	4	4	3	5	3	1	1	2	4	3	3	3	2	3	2	3	4	2	2	3	4	3	3	3	2	3	2	2	2	2
717	3	1	2	2000	5	4	5	5	2	2	3	2	1	1	1	3	1	1	3	1	1	1	3	4	2	2	1	4	3	1	2	4	3	2	1	3	2	3	2	3	1	3	4	1	1	1	1	2	1
718	3	1	1	2002	5	5	5	5	1	3	3	3	1	3	3	1	5	1	1	1	3	1	3	4	1	2	2	4	3	2	3	3	3	1	1	3	1	3	3	1	2	2	2	3	1	1	1	2	2
719	3	1	2	2001	5	5	5	4	2	1	2	1	2	2	4	1	2	5	1	1	1	1	1	4	2	2	2	4	2	2	2	2	3	2	1	2	3	2	2	3	2	3	4	3	2	3	2	1	2
720	3	1	1	2002	5	5	4	3	1	2	4	3	3	3	2	2	3	3	3	3	4	3	3	4	1	1	3	3	4	3	2	4	4	2	1	2	1	2	3	2	2	2	4	1	1	1	2	2	1
721	3	1	1	2000	4	5	4	4	2	2	4	3	3	3	4	2	1	1	2	1	4	2	2	3	1	2	3	3	2	2	2	3	3	2	1	4	3	2	2	3	2	2	2	2	3	2	3	1	1
722	2	2	2	2001	1	2	5	3	1	2	4	4	3	2	3	4	2	3	4	3	4	4	2	3	2	2	3	4	3	1	2	2	3	2	1	2	2	2	3	3	2	2	3	2	2	2	2	2	1
723	2	2	2	2001	1	3	3	3	3	2	4	3	4	2	1	1	1	4	3	2	3	3	3	4	2	1	2	3	3	2	2	3	3	2	1	1	1	3	3	2	2	4	4	2	1	1	2	2	2
724	2	2	2	2001	3	4	4	4	2	1	3	3	3	2	1	1	1	1	1	1	1	3	1	4	3	3	3	3	3	3	3	3	3	3	3	3	3	3	3	3	3	3	3	2	2	2	2	2	2
725	2	2	2	2000	2	4	3	3	3	1	2	2	2	3	2	3	2	3	3	2	4	3	3	4	2	3	3	3	2	3	3	2	3	2	3	3	2	3	2	3	2	3	3	2	2	2	2	3	1
726	2	2	2	2001	5	3	2	3	2	3	3	3	4	3	2	2	2	3	4	3	2	3	2	4	2	2	1	3	3	3	3	2	3	2	1	1	2	2	2	3	2	2	3	2	1	2	2	2	3
727	2	2	2	2001	1	3	3	4	4	5	2	4	4	5	2	2	2	5	3	2	3	2	5	4	3	3	2	3	3	3	3	3	3	3	2	3	3	1	2	3	3	2	4	2	2	2	3	3	3
728	2	2	2	2001	2	3	1	2	4	2	3	4	3	3	2	2	3	2	3	1	3	3	3	2	4	3	2	4	3	3	3	3	3	3	3	4	3	3	3	4	3	3	3	2	2	2	2	2	3
729	2	2	2	2000	1	1	5	5	3	3	4	2	1	1	3	2	1	1	2	2	3	3	2	3	4	3	4	3	2	3	4	1	2	3	2	4	3	1	2	4	3	2	2	3	2	2	4	2	3
730	2	2	2	1999	5	4	2	1	1	1	3	3	2	2	2	1	1	1	3	1	2	2	1	4	1	1	2	3	2	1	3	2	3	2	1	2	2	3	3	2	2	3	4	2	2	2	1	1	1
731	2	2	1	2000	2	5	3	3	1	3	3	3	2	2	2	3	2	2	2	2	3	2	1	4	3	2	3	4	3	3	3	3	3	2	2	3	3	2	2	3	2	3	3	1	1	1	2	1	2
732	2	2	2	2000	1	1	1	3	4	2	3	2	4	5	3	3	2	3	4	3	4	2	2	3	3	3	3	3	3	3	3	3	3	3	3	3	3	3	3	3	3	3	3	2	3	3	2	3	3
733	2	2	2	2000	1	3	3	1	3	1	2	1	2	1	1	1	1	1	1	1	1	1	2	4	3	3	2	4	3	2	3	3	3	3	2	3	2	3	3	3	3	3	3	2	1	1	2	2	2
734	2	2	2	2000	1	3	5	4	3	2	3	2	3	3	3	2	2	1	3	1	2	2	3	3	2	2	3	3	3	2	2	3	3	2	1	2	3	2	2	3	2	3	3	2	2	2	2	2	3
735	2	2	2	2001	2	3	2	2	1	3	3	4	3	2	1	1	3	2	3	2	3	4	2	2	4	3	3	2	2	3	3	2	2	3	3	4	3	1	1	3	4	2	3	2	2	2	2	2	2
736	2	2	2	2002	1	1	3	1	2	3	3	2	2	3	1	1	1	1	3	1	1	1	3	4	3	3	3	4	4	3	3	3	3	3	3	3	3	3	3	4	3	3	3	2	2	1	1	2	2
737	2	2	2	2001	1	5	5	5	4	1	5	4	4	4	3	2	1	2	5	2	2	3	5	4	3	3	3	3	3	3	3	3	2	3	2	3	3	2	1	3	3	2	2	4	2	2	2	2	3
738	2	2	1	2000	4	5	3	4	3	3	4	4	4	4	2	2	2	2	4	3	5	5	3	3	3	2	2	4	3	2	3	4	3	2	1	2	2	4	3	2	2	3	3	2	1	3	3	2	2
739	2	2	2	2000	2	3	2	2	3	1	2	2	1	1	2	2	1	2	3	2	3	2	3	3	2	2	2	2	3	3	3	3	2	3	2	2	3	3	3	3	2	2	3	2	1	2	1	2	1
740	2	2	2	2001	3	3	4	4	3	1	1	3	2	2	1	1	1	4	3	1	2	2	4	1	2	1	1	4	4	1	3	3	3	1	1	1	1	2	2	1	1	2	4	2	1	1	2	2	3
741	2	2	2	2000	3	2	5	3	3	3	3	3	3	3	3	3	3	3	2	2	2	3	3	1	1	1	1	4	2	1	2	3	3	1	1	2	1	3	3	3	2	3	3	2	2	2	2	3	2
742	2	2	2	2001	1	3	3	3	1	2	2	2	2	1	2	1	1	2	1	1	1	1	1	3	2	2	2	4	3	2	2	2	3	1	2	1	2	3	3	1	2	3	4	1	1	2	1	2	1
743	2	2	2	1999	3	3	4	2	1	1	4	1	3	1	1	1	2	4	4	1	1	1	1	4	1	2	2	4	2	2	2	1	4	2	1	2	1	3	3	3	1	2	4	1	1	3	2	1	1
744	2	2	2	2000	3	4	3	3	2	2	5	2	5	4	1	1	1	3	4	3	4	2	3	4	2	2	2	3	3	3	2	4	3	3	2	2	3	3	3	2	3	2	3	1	1	2	2	2	2
745	2	2	2	2001	1	3	5	4	3	2	4	3	4	4	2	2	3	4	4	2	2	4	2	3	3	3	2	3	3	2	3	3	3	2	2	2	2	3	3	3	2	3	3	2	2	3	3	3	3
746	2	2	2	2000	3	3	5	5	3	3	4	3	4	3	3	3	4	4	4	1	4	3	3	3	1	1	2	2	1	1	2	3	2	2	3	2	3	3	3	4	2	2	3	2	2	3	2	2	2
747	2	2	2	2000	3	3	4	4	2	2	3	4	2	2	2	1	3	2	3	2	3	3	3	4	3	1	2	4	4	2	1	3	4	1	1	2	1	3	3	3	2	2	4	1	1	2	2	2	2
748	2	2	2	2001	1	3	5	2	2	1	3	3	2	3	1	1	2	1	1	1	2	2	2	4	2	1	2	4	3	2	3	3	4	2	1	1	1	3	2	4	3	4	4	3	1	2	2	2	2
749	2	2	2	2001	1	3	5	4	2	1	2	2	2	1	4	3	3	3	1	3	3	2	2	4	1	2	3	4	3	2	3	4	4	2	2	2	2	4	3	3	3	3	3	2	2	3	2	2	1
750	2	2	2	2001	1	3	3	2	3	1	2	1	3	4	2	3	2	4	4	3	5	3	4	3	2	4	3	4	2	3	2	4	4	3	4	3	3	3	4	3	3	3	4	3	3	3	3	4	4
751	2	2	2	2000	3	1	5	4	3	4	3	4	4	4	3	2	4	3	3	4	3	2	3	4	3	3	2	4	3	3	3	4	4	3	3	3	3	3	3	4	3	3	3	2	2	2	3	2	2
752	2	2	2	2000	3	3	5	4	3	4	3	2	3	3	3	2	3	4	4	2	3	3	3	4	2	2	2	4	3	2	3	4	4	2	2	2	2	3	4	2	2	3	3	2	1	2	2	1	2
753	2	2	2	2001	5	5	2	5	1	2	4	4	3	3	2	1	1	1	3	3	3	2	2	4	3	3	2	4	3	1	2	3	3	1	1	1	1	1	4	2	1	3	3	2	1	1	1	2	1
754	2	2	1	2002	3	2	3	4	2	3	3	3	4	3	4	3	4	4	4	2	3	3	3	4	2	2	2	4	3	1	2	4	3	2	3	3	2	4	3	2	3	4	4	2	2	2	2	2	2
755	2	2	1	2001	1	3	1	5	3	4	3	4	4	5	5	4	1	5	5	1	4	5	5	4	1	3	2	4	3	1	3	2	3	3	3	3	3	2	4	4	2	2	2	3	2	2	3	4	3
756	2	2	2	2000	1	3	2	5	3	1	4	3	5	5	2	1	1	4	4	4	4	3	5	4	4	3	3	3	3	3	3	2	2	3	3	3	2	3	2	4	3	3	4	2	3	2	3	3	2
757	2	2	2	2002	1	2	5	5	5	3	5	2	5	5	5	5	5	5	5	4	3	2	5	3	4	4	4	2	2	3	3	2	2	2	3	2	2	1	1	2	2	3	2	4	2	2	4	3	3
758	2	2	2	2001	2	3	3	5	3	3	2	5	3	3	2	2	2	1	1	2	2	4	3	3	3	3	3	3	3	2	4	2	2	3	3	3	3	3	2	4	3	2	2	3	3	3	2	3	3
759	2	2	2	2000	3	4	5	4	3	3	5	4	5	5	5	1	3	2	5	2	5	3	5	3	3	3	3	4	4	3	3	3	3	2	3	3	3	3	2	2	3	2	3	4	4	4	4	4	4
760	2	2	2	2001	1	3	5	5	3	3	3	4	3	3	4	4	4	5	3	3	2	3	4	3	1	2	3	2	3	2	3	2	3	2	3	2	3	2	2	3	4	3	4	1	2	3	3	2	3
761	2	2	1	2000	5	3	4	4	2	2	2	2	2	2	2	3	1	1	1	1	1	1	1	4	2	2	3	3	2	3	3	2	3	3	3	2	3	3	2	1	2	3	2	2	2	3	3	2	3
762	2	2	2	2000	1	1	3	5	2	3	5	4	5	3	3	2	3	4	5	2	3	4	4	4	2	2	2	3	4	1	2	3	3	2	1	2	2	3	3	2	2	3	3	2	2	2	2	2	2
763	2	2	2	2000	2	3	3	4	1	2	3	3	2	2	2	3	1	1	2	1	1	1	1	3	3	3	3	3	3	3	3	4	3	3	3	3	3	3	3	3	3	3	3	2	2	3	2	2	2
764	2	2	2	2003	1	3	3	5	2	1	3	3	3	2	1	2	3	2	4	4	2	2	2	3	2	2	2	4	2	3	3	3	2	2	3	3	3	3	2	2	3	3	3	3	3	3	2	3	3
765	2	2	2	2000	2	3	2	3	3	3	3	4	3	3	3	3	4	3	2	2	2	2	3	3	2	2	2	3	2	2	3	3	2	2	2	2	2	3	3	2	2	3	3	2	2	2	2	2	2
766	2	2	2	2001	1	3	2	4	3	2	3	3	3	2	2	2	2	2	2	1	2	2	1	3	3	2	2	4	3	1	2	3	3	2	2	2	2	2	3	3	2	2	1	2	2	2	2	2	2
767	2	2	2	2001	5	4	5	5	1	2	3	4	4	2	2	3	3	5	3	2	4	4	2	4	2	3	3	4	4	2	2	4	4	2	3	2	2	4	3	2	2	4	4	2	2	3	3	3	2
768	5	1	2	2002	4	5	4	3	1	1	1	2	2	2	1	1	1	1	1	1	1	2	1	4	3	3	3	3	2	2	3	3	3	3	3	3	3	2	2	3	1	3	2	1	2	3	2	2	2
769	5	1	2	2002	4	5	4	4	3	3	4	4	4	4	2	2	2	1	4	3	4	3	4	2	3	3	3	3	3	3	3	4	3	3	2	4	3	2	1	4	4	3	2	1	3	2	3	2	3
770	5	1	2	2001	2	5	3	5	2	4	3	4	3	4	2	2	3	1	4	4	3	3	2	2	3	3	3	3	2	2	3	2	2	2	2	3	2	2	4	2	2	2	3	2	3	2	2	2	2
771	1	2	1	2000	3	5	4	2	2	2	2	3	2	2	2	3	3	2	2	2	3	3	2	3	2	2	2	3	3	2	3	2	3	2	2	2	2	3	3	2	2	3	3	2	2	2	2	2	2
772	1	2	1	2000	1	1	2	5	3	1	4	4	3	3	1	2	2	1	2	2	2	3	2	2	4	3	3	3	4	4	3	2	2	3	3	3	3	2	1	3	3	2	2	2	2	2	2	3	3
773	1	2	1	2000	2	3	3	4	3	3	2	2	3	2	3	2	3	2	3	2	2	2	3	4	3	2	3	3	2	3	2	3	2	3	2	3	2	2	2	3	3	3	2	2	3	2	3	3	2
774	1	2	1	2000	1	3	3	4	3	4	4	4	3	3	5	3	2	3	3	3	4	4	3	3	2	2	3	3	3	2	2	3	3	2	1	2	1	2	3	3	3	3	3	2	2	1	2	3	2
775	1	2	1	1999	5	4	2	3	1	3	4	5	2	2	2	3	1	3	2	2	2	2	2	4	3	3	3	3	3	2	2	2	3	3	3	3	2	2	1	3	2	2	3	1	2	2	2	4	4
776	1	2	2	2001	1	3	5	1	4	2	3	2	3	3	2	2	3	3	4	2	3	3	3	4	3	3	3	3	3	3	3	3	3	3	2	3	2	3	2	3	2	3	3	2	2	2	2	2	3
777	1	2	1	2001	1	4	5	4	3	2	2	2	2	4	1	1	2	3	2	2	3	3	3	4	1	2	4	3	4	1	2	4	2	2	1	3	2	2	3	2	3	3	3	2	2	3	2	3	1
778	1	2	1	2001	1	3	4	3	2	1	3	2	3	3	3	3	3	4	2	4	4	2	3	3	2	2	3	3	3	1	3	3	3	2	3	2	1	3	2	3	2	3	4	1	2	3	2	2	2
779	1	2	2	2001	2	3	3	1	1	2	2	3	2	2	1	1	1	2	2	2	3	3	2	3	2	2	2	3	2	2	2	2	2	3	3	3	3	2	2	3	2	2	2	2	2	2	3	3	2
780	1	2	1	2000	3	4	4	5	2	2	3	2	4	3	1	1	1	1	1	1	1	1	1	4	1	2	2	3	3	1	1	2	1	1	3	2	2	2	2	2	1	3	3	1	1	1	1	1	1
781	1	2	1	2001	1	3	3	2	3	3	4	2	3	3	2	3	2	3	3	2	3	3	3	4	3	2	3	4	3	2	4	3	3	2	3	3	2	3	3	2	3	2	3	3	2	3	2	2	2
782	1	2	1	2000	3	5	4	4	2	2	3	3	2	2	2	2	3	2	2	2	1	2	2	4	2	2	4	4	2	3	2	2	2	2	2	2	2	3	2	2	3	3	3	2	2	2	2	2	3
783	1	2	1	2000	1	3	5	5	3	4	3	3	4	4	4	4	4	5	3	5	3	4	3	3	3	3	1	3	1	2	3	3	2	2	3	2	2	3	2	3	3	2	2	2	2	3	2	1	1
784	1	2	1	2000	3	5	3	4	2	2	2	2	2	2	2	2	2	2	2	2	2	2	2	4	2	2	2	4	3	3	3	2	2	2	2	4	2	3	2	2	2	3	3	2	2	1	2	2	2
785	1	2	1	2001	3	4	4	4	2	4	3	2	2	3	4	3	3	1	2	1	3	2	2	4	1	1	1	4	4	1	2	3	3	2	1	1	1	3	3	2	2	3	4	2	1	1	3	2	2
786	1	2	1	2002	5	5	4	1	1	1	1	3	1	1	1	1	1	1	1	1	1	1	1	4	1	1	1	4	3	1	4	4	4	1	1	1	1	4	4	1	1	4	4	1	1	1	1	1	1
787	1	2	1	2000	1	5	3	4	3	2	2	2	2	2	2	2	2	2	2	2	2	2	2	4	2	3	2	3	3	2	2	2	3	2	2	2	2	3	2	2	2	3	3	1	1	1	2	2	2
788	1	2	2	2001	1	1	1	1	1	1	1	1	1	1	2	4	2	2	4	3	3	5	4	4	4	4	4	4	4	4	4	4	4	3	4	4	3	3	4	3	4	3	4	2	3	4	2	3	4
789	1	2	1	1999	1	1	2	5	1	5	3	1	4	2	3	2	4	3	5	3	2	2	5	4	1	1	3	4	4	1	4	3	3	2	3	4	1	4	4	1	1	3	3	1	1	1	1	4	1
790	1	2	1	2001	3	3	3	3	3	2	4	2	2	3	2	4	2	3	4	3	4	2	4	2	3	4	3	4	3	4	3	4	3	2	3	3	4	3	2	4	3	4	3	3	2	3	4	2	4
791	1	2	1	2000	4	5	3	4	2	1	2	3	2	2	1	1	1	1	1	1	2	3	2	3	3	3	2	3	3	2	2	3	3	2	2	3	2	2	2	3	2	2	2	2	2	2	2	2	2
792	1	2	1	2001	1	3	5	3	2	1	3	2	1	2	2	2	1	1	1	1	1	1	1	3	3	3	2	4	3	2	3	3	2	2	2	2	2	3	3	3	2	3	3	1	1	1	1	3	2
793	1	2	1	2000	4	5	4	4	2	2	2	2	2	2	3	2	2	2	2	1	2	2	2	4	1	3	1	1	3	1	3	2	3	2	3	3	2	3	3	2	2	3	4	1	1	1	1	1	1
794	1	2	1	2001	3	3	3	3	3	3	3	3	3	3	3	4	4	4	4	5	2	3	2	3	2	3	2	3	2	2	3	2	3	2	3	2	3	3	2	3	2	3	2	2	3	2	2	2	2
795	1	2	2	2001	1	5	5	4	3	3	3	3	3	4	2	2	3	4	4	3	2	2	4	4	3	3	3	4	4	2	2	2	4	2	3	3	3	3	3	3	2	3	3	2	2	2	2	2	2
796	3	2	2	2001	1	3	3	4	2	3	4	4	4	2	2	2	4	2	4	2	3	4	2	2	2	2	2	2	3	2	2	3	3	2	2	2	2	2	2	3	2	2	3	2	2	2	2	3	2
797	1	2	1	2000	1	4	5	1	3	2	3	3	2	2	4	4	2	1	4	2	2	3	3	3	3	2	2	3	3	2	3	2	3	2	3	3	3	3	3	2	2	3	3	3	2	2	3	3	2
798	1	2	1	2001	3	3	3	1	4	2	2	2	1	1	1	1	1	1	1	1	2	2	3	4	3	2	3	4	3	2	2	3	3	3	1	1	1	2	2	3	1	3	3	2	2	2	2	2	2
799	1	2	1	2000	1	5	1	2	2	2	2	4	2	1	1	1	1	5	1	1	4	4	3	3	3	2	2	3	3	3	3	2	3	2	3	4	4	3	2	3	2	2	2	3	3	2	3	2	3
800	3	2	2	2002	2	5	4	5	5	2	4	4	3	3	2	1	4	1	5	3	4	3	4	4	3	1	2	3	2	1	2	2	3	1	1	3	3	2	2	3	2	3	2	1	1	3	2	1	1
801	1	1	2	2001	1	3	3	3	3	3	3	3	3	3	3	3	3	3	3	3	3	3	3	4	3	2	3	3	3	3	3	3	3	2	2	2	2	2	2	2	2	2	2	2	2	2	2	2	2
802	2	1	2	2002	3	3	3	5	2	2	4	4	4	3	4	4	2	3	5	3	3	3	3	3	3	3	3	3	3	3	4	2	4	2	3	4	3	2	3	4	2	3	3	2	3	3	2	3	2
803	1	2	1	2000	3	3	4	5	2	1	5	3	2	2	3	3	3	3	3	3	3	3	3	4	2	3	1	2	4	3	2	2	2	1	3	4	4	3	2	1	4	2	2	2	2	2	3	3	1
804	2	1	2	2002	3	3	3	4	2	2	2	2	2	2	2	2	2	2	2	2	2	2	2	4	1	1	1	4	1	1	3	4	1	1	1	1	1	3	2	2	2	4	4	1	1	1	1	1	1
805	1	2	1	2001	4	4	4	3	3	2	3	3	4	4	2	2	3	1	5	3	2	2	4	4	1	3	2	4	4	1	3	3	4	3	2	2	2	3	3	3	3	3	4	4	2	2	3	2	2
806	1	1	2	2002	5	5	4	3	1	1	1	1	2	1	1	1	3	1	1	1	1	1	1	4	1	1	1	4	1	1	2	3	3	1	2	1	1	4	4	1	1	4	4	1	1	1	1	1	1
807	1	2	1	2001	4	3	3	5	1	3	3	4	2	2	1	1	1	2	3	2	2	2	2	4	3	2	2	4	4	1	3	2	2	2	1	3	2	4	2	2	2	4	4	1	2	1	2	2	2
808	1	2	1	2000	3	3	4	2	2	1	2	3	3	2	3	1	2	3	2	3	1	2	2	4	2	2	3	4	4	2	3	4	4	2	3	3	2	3	2	2	2	4	3	2	1	1	1	2	2
809	1	2	1	2001	3	3	4	3	2	2	3	4	2	3	2	2	4	3	3	2	4	3	3	4	3	2	3	4	3	3	4	4	4	3	4	3	3	3	2	4	3	3	3	3	3	4	3	4	3
810	2	1	1	2000	2	3	3	1	2	2	4	3	2	3	3	1	2	4	4	3	4	3	4	2	1	1	1	4	4	1	2	4	4	2	1	1	2	2	2	3	3	2	1	1	2	2	2	1	2
811	1	2	2	2000	4	3	4	3	2	3	3	4	3	3	3	2	1	2	4	4	2	4	2	4	3	3	3	3	2	3	3	2	2	3	2	3	3	2	2	2	3	3	3	1	1	2	2	2	2
812	1	2	1	2000	5	4	3	5	1	1	1	3	2	3	2	1	1	1	4	3	1	1	2	4	1	2	1	4	3	1	1	4	3	2	1	1	1	2	3	2	2	3	3	2	1	2	1	2	1
813	2	1	1	2001	3	4	2	2	2	3	2	2	2	2	3	2	2	3	2	2	2	3	2	4	1	2	3	3	2	2	2	2	3	3	3	3	2	3	4	3	2	3	4	2	2	1	2	2	1
814	2	2	2	2000	3	3	3	4	2	3	4	4	4	2	2	2	2	2	4	4	4	3	2	3	2	2	2	3	3	2	2	3	2	2	2	3	2	2	2	3	3	3	3	2	2	3	3	2	2
815	2	2	2	2001	2	5	3	4	2	1	3	3	3	2	2	2	2	3	3	3	4	3	2	4	3	2	3	4	2	2	3	3	3	2	1	2	3	2	3	2	2	3	3	2	2	2	2	2	2
816	2	2	1	1999	3	3	3	3	2	1	3	2	2	1	3	2	3	2	2	3	3	2	1	4	3	1	2	4	3	1	2	3	4	2	3	3	2	2	3	3	2	4	4	2	1	2	2	2	2
817	2	2	2	2000	4	5	3	2	2	2	2	2	3	2	2	3	4	3	3	3	3	2	3	2	2	2	2	2	2	2	3	2	3	2	2	2	3	2	2	2	2	2	2	2	2	2	2	2	2
818	2	3	2	2000	1	5	3	4	2	2	4	3	3	3	4	1	1	5	3	3	3	3	2	3	3	4	2	3	2	2	4	4	4	3	3	3	3	3	3	4	2	3	2	2	3	2	3	2	3
819	2	2	1	2001	3	3	3	3	2	3	3	3	3	2	2	3	2	3	2	2	2	2	2	3	2	2	2	3	3	2	2	3	3	3	2	3	2	3	3	2	2	3	3	2	2	3	3	2	2
820	1	2	2	1999	2	3	5	3	4	2	4	3	3	3	3	3	3	4	3	3	3	4	3	3	2	3	2	3	2	3	2	3	2	3	2	3	2	3	2	3	2	3	2	2	2	1	2	1	2
821	2	2	1	2000	4	5	4	5	2	4	5	3	3	2	1	1	1	3	2	1	3	2	3	3	3	2	3	3	3	2	2	3	2	2	1	3	2	3	2	3	2	3	3	2	2	2	2	2	2
822	2	2	1	2001	3	5	4	3	4	2	2	2	2	4	3	4	3	4	3	2	3	2	4	3	3	3	3	3	4	3	3	4	3	3	1	3	3	4	2	3	3	3	3	1	2	1	2	2	2
823	1	2	2	2000	2	3	3	5	3	2	4	3	4	2	3	3	4	2	3	1	3	2	3	4	1	1	1	3	3	1	2	3	4	2	1	3	2	4	3	2	2	4	4	2	4	4	2	3	2
824	2	2	1	2001	2	3	3	3	1	1	3	3	3	3	1	1	2	3	3	1	3	3	3	4	1	1	1	4	4	1	2	3	3	1	2	1	1	4	4	3	1	4	4	1	1	1	1	1	1
825	2	2	2	2001	3	3	3	3	3	2	5	4	4	3	4	4	4	5	4	3	4	4	3	3	3	2	2	3	3	2	3	4	4	3	2	3	3	2	2	3	3	3	2	2	2	2	3	1	1
826	2	2	2	2001	1	4	2	5	4	2	4	4	3	3	2	3	1	4	5	3	3	3	4	3	3	3	2	3	2	2	2	3	3	2	3	3	2	3	3	2	3	3	4	2	2	2	3	3	1
827	2	2	1	2000	2	3	2	3	1	3	3	4	2	2	1	1	2	2	2	1	3	4	2	3	2	2	2	3	2	2	2	3	3	3	2	2	3	3	2	3	1	3	3	1	1	2	2	2	1
828	2	2	1	2000	4	5	3	3	4	2	2	4	4	3	4	4	3	4	4	4	3	3	4	4	2	2	2	4	2	3	2	2	3	2	2	2	2	4	3	3	3	2	4	2	2	2	2	2	2
829	2	2	2	2001	2	5	3	3	3	2	3	3	3	3	3	2	2	3	2	2	3	3	3	3	3	2	3	3	2	3	3	3	2	3	2	3	3	3	2	3	2	3	3	2	2	2	2	2	2
830	2	2	2	2001	3	3	4	5	4	2	3	4	3	4	3	5	3	3	2	3	4	3	3	3	2	3	3	2	3	2	3	4	3	2	3	2	3	3	2	3	4	2	3	2	3	3	3	2	2
831	2	2	2	2001	1	3	5	5	5	3	5	5	5	5	5	5	5	5	5	5	5	5	5	4	1	2	2	4	3	2	3	3	3	2	2	3	2	3	2	4	3	3	3	3	2	3	2	2	2
832	2	2	2	2001	3	3	3	4	3	3	4	4	4	3	2	2	1	3	2	2	2	2	2	4	1	2	1	4	3	2	2	3	2	2	2	2	2	3	3	2	2	2	2	2	1	1	2	1	2
833	2	2	1	2001	3	3	5	4	2	2	4	4	3	2	1	2	2	4	5	4	3	3	2	4	2	2	2	4	2	1	3	4	4	2	1	2	2	4	4	2	3	4	4	3	4	3	2	4	2
834	2	1	2	2002	1	2	5	5	2	4	4	4	3	2	2	3	3	4	4	3	4	4	3	4	2	1	2	4	3	2	2	3	3	2	1	2	2	3	3	2	2	3	3	3	2	2	3	1	2
835	2	1	2	2002	1	2	5	5	2	2	5	5	5	2	1	1	2	4	4	4	5	5	2	4	3	3	3	4	4	3	3	3	4	3	3	3	3	3	3	3	3	3	4	4	2	2	4	4	4
836	2	1	2	2002	2	3	5	1	2	3	3	3	3	3	1	1	1	4	4	3	4	3	2	3	2	2	2	3	3	3	4	3	3	2	2	2	2	3	2	3	3	3	3	3	2	1	2	1	2
837	2	1	2	2002	1	3	5	5	3	3	2	2	2	2	2	2	2	4	3	1	1	1	2	3	2	3	2	2	3	3	3	2	2	3	2	2	3	2	2	3	2	3	3	2	1	1	2	1	2
838	2	1	1	2001	3	4	4	4	1	3	3	2	2	2	1	1	1	2	3	3	4	4	3	4	3	2	3	4	2	3	3	4	3	1	2	3	2	1	2	2	3	3	4	3	2	3	3	2	3
839	1	1	1	2002	3	4	5	1	1	2	1	2	1	1	1	2	1	1	2	1	3	2	1	2	2	2	2	3	3	1	2	3	3	3	2	2	2	2	2	1	2	3	3	2	2	2	2	2	2
840	1	1	1	2002	3	5	5	2	5	1	2	3	2	4	2	2	2	2	1	1	1	2	4	3	3	3	2	3	3	3	3	2	3	2	3	4	2	4	2	2	3	3	3	2	2	3	2	3	2
841	2	1	1	2001	4	3	4	1	1	1	5	3	3	3	1	1	1	2	3	1	3	2	2	4	3	3	1	4	3	1	3	4	3	1	1	2	1	4	3	1	1	3	3	1	1	1	1	2	1
842	1	1	1	2002	3	5	3	1	1	1	1	3	1	1	2	1	1	1	1	1	1	2	2	3	2	3	4	4	2	2	4	2	3	3	4	4	2	4	1	2	4	3	3	2	2	2	2	1	2
843	1	1	1	2002	2	3	3	4	3	3	3	3	3	4	4	2	3	1	2	3	3	4	3	3	2	3	2	3	4	3	3	3	3	2	3	2	3	3	3	3	3	2	4	2	1	3	2	2	2
844	2	1	2	2002	3	4	3	4	2	3	3	3	3	2	2	2	2	2	2	2	3	2	2	4	3	1	2	4	3	2	3	3	3	3	3	3	3	2	3	2	2	3	3	2	2	2	3	2	2
845	2	1	1	2002	3	5	2	4	2	4	5	4	3	4	1	1	2	1	3	2	4	3	4	4	3	2	3	2	3	3	3	4	3	2	3	3	3	1	2	3	2	3	2	1	2	3	3	2	3
846	2	1	1	2002	3	2	3	4	3	2	4	3	3	5	5	4	3	4	4	4	4	3	4	4	2	1	1	4	3	2	2	4	4	2	1	3	2	4	3	3	2	4	4	2	2	1	2	3	2
847	1	1	1	2002	3	1	4	5	3	1	1	1	4	4	2	1	5	1	3	3	3	1	4	4	2	3	4	3	3	2	2	3	3	3	1	4	2	3	1	2	2	4	3	2	1	4	3	3	1
848	2	1	1	2001	2	4	4	1	1	3	2	2	4	5	4	4	2	3	3	4	4	2	2	3	4	3	3	2	1	2	2	3	3	4	4	4	3	3	2	2	2	1	1	4	3	2	2	2	3
849	1	1	1	2002	4	4	3	2	2	1	2	3	2	3	2	1	1	1	3	1	2	4	2	4	1	1	2	4	2	1	3	2	2	1	1	1	1	3	4	2	4	4	4	1	1	1	1	1	1
850	2	1	2	2000	3	3	4	5	3	3	3	2	3	3	1	4	2	3	4	4	2	3	4	3	3	3	3	3	2	3	3	2	2	3	3	3	3	3	2	4	3	3	3	3	2	3	3	3	3
851	2	1	2	2002	3	3	4	5	5	2	3	2	2	2	1	1	1	5	1	2	3	2	4	3	3	4	2	1	2	2	3	3	2	2	1	3	2	4	2	3	3	4	3	3	2	1	1	2	2
852	2	1	1	2001	3	3	4	3	3	1	2	2	2	2	2	2	1	2	3	3	1	2	3	3	1	1	2	3	2	2	2	3	2	2	2	2	2	2	2	2	2	2	3	2	2	1	2	1	2
853	1	1	1	1997	3	2	5	5	2	3	2	2	2	4	3	1	1	3	3	1	3	2	3	3	2	2	2	3	4	2	2	2	3	2	2	2	2	3	3	3	2	3	3	1	1	2	1	3	2
854	2	1	2	2001	1	2	5	3	2	2	3	2	2	3	1	1	2	2	3	1	1	2	2	4	3	3	3	4	4	2	3	3	3	2	1	3	3	3	2	3	2	3	3	2	2	2	2	1	1
855	2	1	2	2002	1	1	1	4	2	3	3	3	2	2	2	3	2	4	3	3	4	2	2	4	2	1	2	4	4	2	2	3	3	2	2	2	2	3	3	2	2	4	4	2	2	3	2	2	2
856	2	1	1	2002	3	1	5	5	3	3	3	2	3	2	4	3	4	4	4	2	3	1	3	3	3	4	3	2	3	3	3	3	2	3	3	4	3	3	2	2	3	2	2	2	3	2	2	2	2
857	2	1	2	2002	1	4	5	4	2	2	3	3	3	3	2	3	2	4	3	1	1	2	2	4	2	1	2	3	1	1	2	3	4	2	1	2	1	2	4	2	2	3	4	2	1	2	2	1	2
858	2	1	2	2002	1	5	5	4	2	2	2	3	2	1	1	1	1	1	2	1	2	3	1	4	1	1	1	4	4	2	2	4	4	2	1	1	1	3	3	3	2	4	4	1	1	1	1	1	1
859	2	1	2	2002	1	3	5	4	3	2	3	3	3	2	4	2	2	2	2	3	4	2	3	4	3	2	2	3	2	2	3	3	3	2	2	3	2	3	2	3	2	3	4	2	2	2	2	2	2
860	2	1	1	2002	1	5	5	5	2	2	4	4	4	2	4	2	2	3	3	2	2	2	2	3	2	1	1	4	3	1	4	4	4	2	2	3	3	2	2	2	2	3	2	2	2	2	2	2	2
861	2	1	1	2000	4	4	3	3	4	2	3	4	3	3	3	3	2	4	3	3	3	4	3	4	2	2	2	4	4	3	3	2	3	2	2	3	2	3	3	3	3	3	3	2	2	3	3	2	3
862	2	1	1	2001	4	5	3	5	1	1	4	3	3	3	2	3	2	4	4	4	1	2	2	4	3	2	3	4	3	2	2	4	4	2	1	3	2	4	3	2	2	4	4	2	2	1	1	1	2
863	5	2	1	2000	3	4	3	4	2	3	5	4	4	3	4	5	3	4	4	3	4	4	2	3	2	1	3	4	3	1	3	2	4	3	3	2	2	3	2	2	2	3	4	2	2	3	3	2	2
864	5	2	2	2001	5	5	4	5	1	1	5	1	2	3	3	2	1	5	3	3	1	1	1	4	1	1	1	4	3	1	3	4	3	1	1	3	2	4	3	2	1	3	4	2	1	2	2	2	1
865	5	2	2	2001	4	5	3	3	2	2	3	4	3	3	3	2	2	2	3	1	4	3	3	3	1	2	1	4	3	2	3	4	4	2	1	2	1	4	2	2	1	4	3	1	1	2	3	2	1
866	5	2	1	2001	5	5	5	4	1	3	3	2	3	3	3	2	3	4	4	3	3	3	2	3	2	1	2	3	3	1	2	3	3	2	2	3	2	2	2	2	2	3	2	2	2	3	2	2	2
867	5	2	1	1997	4	5	3	5	3	2	4	2	4	4	1	3	1	3	4	4	3	4	2	3	2	2	2	4	4	2	3	3	3	2	1	2	3	4	3	4	3	4	3	2	1	1	1	2	2
868	5	2	1	2001	4	5	4	4	3	1	5	5	5	5	3	1	1	1	5	1	5	5	3	4	1	1	1	3	3	3	3	4	3	3	3	3	3	3	3	3	3	2	2	3	3	3	3	3	3
869	5	2	1	2001	4	5	4	4	4	3	4	4	3	3	2	4	3	1	2	3	3	4	3	4	1	2	2	3	3	3	2	2	3	1	2	2	1	2	3	2	1	4	3	3	2	3	2	2	1
870	5	2	1	2000	4	5	4	3	3	4	4	2	2	3	5	5	2	3	4	3	4	3	3	3	4	2	3	3	3	2	2	2	3	2	2	3	2	3	3	3	2	2	3	2	2	2	2	2	2
871	5	2	1	1997	3	5	5	5	2	2	2	4	3	3	3	3	4	5	3	3	3	3	3	3	2	3	2	3	2	2	3	2	2	2	3	3	2	4	3	3	4	3	4	3	3	2	3	2	3
872	5	2	1	2001	4	5	5	4	2	5	4	3	3	3	4	1	3	3	3	1	3	3	2	4	1	1	1	4	3	3	3	4	4	1	1	2	2	4	3	2	1	4	4	2	2	2	2	2	1
873	5	2	1	1997	3	5	4	3	3	3	4	4	3	3	4	4	3	4	3	3	3	4	3	4	2	3	3	3	3	2	3	3	3	2	3	4	3	3	2	3	3	3	4	2	2	3	2	2	2
874	5	2	1	2000	3	4	4	3	2	2	3	4	4	3	3	3	3	3	3	3	2	4	3	4	1	2	2	3	1	1	3	3	3	3	1	3	2	3	2	2	1	3	3	2	2	2	1	2	2
875	5	2	1	2000	4	3	4	4	3	3	4	3	4	3	4	2	4	5	4	3	3	4	4	4	3	3	2	3	4	3	4	3	3	4	3	3	3	4	3	3	4	3	4	2	3	3	2	3	2
876	5	2	1	2000	4	4	4	5	4	2	5	4	5	3	3	1	2	5	5	5	3	2	3	3	3	4	4	4	3	3	3	3	3	2	2	3	3	3	2	2	2	3	2	2	2	2	4	3	4
877	5	2	1	2002	2	4	3	4	5	5	5	5	5	5	4	5	5	4	4	3	5	2	3	4	2	2	3	2	3	2	3	3	2	1	3	1	2	4	2	2	3	3	3	4	3	2	2	3	3
878	5	2	1	2000	5	5	4	3	1	2	2	2	2	1	3	1	2	1	4	2	1	4	3	3	2	2	2	2	4	3	2	2	3	2	2	2	2	3	2	2	3	3	3	2	2	2	2	3	2
879	5	2	1	2001	3	5	4	3	3	3	4	3	3	3	3	2	2	3	4	3	1	4	3	4	1	2	1	3	3	3	2	2	3	2	3	3	3	2	3	3	2	3	3	3	2	2	2	2	2
880	5	2	1	2001	4	5	4	1	1	1	2	2	1	2	2	1	3	1	2	1	1	1	1	4	1	1	1	4	4	1	1	4	4	1	1	1	1	4	4	1	1	4	4	1	1	1	1	1	1
881	5	2	1	2001	4	4	4	5	1	5	5	3	3	3	3	3	3	5	5	3	3	3	3	4	1	1	1	4	4	1	3	3	4	2	3	4	2	4	4	2	2	4	4	2	2	2	2	2	2
882	5	2	1	1997	5	5	4	5	3	4	5	3	5	3	4	2	4	3	4	2	3	3	3	3	4	4	4	3	2	3	4	4	3	4	3	4	3	2	1	4	3	3	2	3	2	1	2	1	1
883	5	2	1	2001	2	3	3	5	3	2	3	3	4	2	4	2	1	2	3	3	3	2	2	3	3	3	3	3	2	3	2	2	3	3	2	3	2	2	3	3	3	2	3	1	2	2	2	3	2
884	5	2	1	2000	4	4	4	1	1	1	1	1	1	1	1	1	1	1	3	3	1	1	1	4	1	1	1	4	3	1	2	2	4	1	1	1	1	2	2	2	1	3	4	2	1	2	2	2	2
885	5	2	1	2000	2	4	5	1	1	2	3	5	1	2	1	4	1	1	1	1	1	1	3	2	3	3	3	2	1	3	3	1	2	1	2	2	3	3	2	4	3	3	2	1	2	4	1	4	2
886	1	1	2	2001	2	3	3	4	2	1	3	4	4	4	2	1	1	1	4	1	1	2	3	4	1	1	2	4	4	1	1	4	4	1	1	1	1	4	4	1	1	4	4	1	1	1	1	1	1
887	1	1	2	2002	1	3	3	3	3	2	2	3	2	3	4	2	2	2	2	3	2	3	3	4	2	1	1	3	2	3	3	2	2	2	2	3	3	3	4	3	2	4	4	2	2	2	3	3	3
888	1	1	2	2001	4	3	3	5	2	4	5	5	3	1	1	1	2	1	4	1	4	5	5	4	1	1	1	3	3	1	1	4	4	1	1	1	1	4	4	2	3	4	4	1	1	2	1	1	1
889	1	1	2	2002	3	3	3	4	4	1	3	2	3	2	1	1	1	2	3	3	3	2	2	4	1	1	2	4	3	2	3	2	3	2	1	3	2	4	3	3	2	3	3	2	1	2	1	1	2
890	1	1	2	2002	3	3	5	4	1	1	3	3	1	3	1	2	2	4	4	3	4	3	3	4	1	1	1	4	4	1	1	4	4	1	1	1	1	4	4	1	1	4	4	1	1	1	1	1	1
891	1	1	2	2001	1	3	2	5	2	4	4	3	4	2	3	3	4	4	3	2	2	3	3	3	2	2	3	3	3	2	2	3	3	2	2	2	2	3	4	3	2	3	3	2	2	1	1	1	1
892	1	1	2	2002	1	3	3	1	2	3	3	3	2	3	1	1	1	1	1	1	1	1	2	1	1	1	1	4	3	1	1	1	3	1	1	1	1	2	1	1	2	1	2	1	1	1	1	1	1
893	1	1	2	2002	3	2	5	4	3	3	3	3	3	3	3	3	4	4	4	2	2	3	3	4	4	3	3	3	3	3	3	3	3	3	3	3	3	3	3	3	3	3	3	3	3	3	3	3	3
894	1	1	2	2002	1	3	5	5	2	3	3	3	3	3	3	4	3	2	4	2	2	3	2	3	3	3	3	3	3	3	3	3	3	3	3	3	3	3	3	3	3	3	3	2	2	2	2	2	2
895	1	1	1	2001	3	3	3	2	2	3	2	4	2	1	3	2	2	5	3	4	3	4	3	3	3	3	3	3	2	2	2	3	3	3	3	2	3	3	2	2	2	2	3	2	2	2	2	2	2
896	1	1	2	2001	1	3	4	3	3	2	4	3	4	4	4	3	3	3	4	3	4	3	4	3	3	2	2	2	3	2	3	3	3	3	3	3	3	2	2	3	3	2	3	3	2	2	2	3	3
897	1	1	1	2002	1	3	4	5	3	4	4	4	3	3	1	1	2	1	4	4	4	4	3	4	1	2	2	4	4	2	2	3	3	2	2	2	2	3	3	3	2	3	3	1	1	2	1	2	1
898	1	1	2	2002	1	5	4	4	3	2	3	3	2	3	1	2	3	1	2	3	3	2	3	4	2	2	2	4	3	1	2	3	4	1	1	1	1	4	4	3	2	3	4	2	1	2	1	1	1
899	1	1	2	2002	1	3	3	5	4	2	5	2	5	5	5	5	3	5	5	5	3	2	3	4	1	1	3	4	4	2	3	4	4	2	1	2	2	4	2	3	3	3	4	2	2	1	3	3	2
900	5	5	2	1997	3	3	4	4	3	2	2	4	3	3	2	2	2	3	2	2	3	2	2	4	1	2	3	4	3	3	3	3	3	3	1	2	3	3	3	3	2	4	4	2	2	2	2	2	2
901	1	1	1	2001	2	3	3	4	4	2	4	4	4	2	4	4	4	3	4	3	4	4	3	4	2	3	3	3	3	2	3	2	2	3	2	3	3	3	3	3	2	3	3	2	1	2	2	2	1
902	1	1	1	2002	3	3	3	3	2	3	2	3	3	3	2	2	2	2	4	2	2	2	2	4	2	2	2	3	3	2	3	2	3	2	2	3	2	3	2	3	2	3	3	1	1	2	2	2	1
903	1	1	1	2001	4	5	3	4	2	4	2	1	2	3	3	2	2	2	3	1	2	1	2	4	2	2	1	4	3	2	2	4	3	2	2	2	2	4	3	2	2	4	4	2	1	1	2	2	1
904	1	1	1	2002	3	3	2	2	2	2	2	2	2	2	3	2	2	2	2	2	2	2	2	4	2	2	2	4	2	2	3	3	2	2	3	2	2	2	2	2	2	2	4	2	2	2	2	2	2
905	1	1	1	2001	3	3	4	4	2	1	2	2	1	2	4	1	1	1	2	1	3	3	2	4	3	2	1	3	3	2	3	3	3	2	2	3	2	3	3	2	3	2	3	2	2	3	2	3	1
906	1	1	1	2000	1	3	4	4	4	4	4	3	4	3	4	4	4	2	4	4	2	4	3	4	4	2	4	4	3	4	2	4	3	4	2	3	4	4	3	2	3	3	4	2	2	2	2	2	3
907	1	1	2	2001	2	3	5	3	1	2	2	1	3	2	2	1	3	1	3	2	1	2	1	3	3	2	3	3	3	3	3	3	3	3	2	2	2	3	3	3	3	3	3	2	2	2	2	2	2
908	1	1	2	2002	3	3	4	4	1	2	3	3	1	2	1	1	1	2	1	1	2	1	1	3	2	1	2	4	3	1	1	2	3	2	1	1	1	3	3	2	2	4	4	2	2	1	1	1	2
909	1	1	1	2000	1	4	5	4	2	1	3	2	1	2	3	3	2	1	1	1	1	1	3	2	4	4	4	2	1	2	4	2	2	3	3	4	3	3	2	4	3	3	4	2	4	3	2	1	1
910	1	1	1	2002	2	3	3	2	3	3	5	3	5	3	3	1	2	5	3	2	2	2	3	4	2	3	3	3	4	2	3	2	3	1	3	4	3	4	2	2	2	2	1	1	4	3	2	3	1
911	1	1	2	2002	3	1	5	2	2	1	2	2	4	3	1	1	1	1	3	2	3	2	4	3	4	3	4	3	2	3	4	4	2	3	1	3	3	2	2	4	2	3	3	3	3	3	3	3	3
912	1	1	1	2001	3	1	1	5	4	2	3	1	2	3	2	1	2	3	3	1	1	1	3	3	3	3	2	2	2	1	3	3	2	3	1	3	3	2	2	4	3	2	3	2	2	1	2	2	1
913	1	1	2	2002	2	3	3	4	2	4	3	4	3	3	2	2	3	2	3	2	2	2	3	4	3	2	2	4	3	2	3	3	3	2	2	2	3	3	3	3	3	3	4	2	2	2	3	2	2
914	1	1	1	2001	4	5	4	4	2	3	3	3	2	3	3	3	3	3	3	2	3	3	3	4	2	2	2	4	3	2	2	2	2	2	2	2	2	2	3	3	3	4	4	2	2	2	2	2	3
915	1	1	1	2002	2	3	3	3	2	2	2	2	2	2	2	3	2	2	2	2	2	2	2	3	2	2	2	4	3	2	2	3	2	2	2	2	2	3	3	2	2	3	3	1	1	1	1	1	1
916	1	1	1	2002	3	3	5	4	2	4	3	2	3	5	2	2	3	4	4	1	5	3	3	3	3	3	2	3	2	2	3	4	3	2	1	3	3	4	1	3	3	3	4	2	3	4	2	3	2
917	1	1	1	2001	3	4	3	3	3	3	5	4	3	2	5	5	4	5	5	3	1	5	5	4	1	3	4	4	4	3	2	4	4	2	4	3	3	4	4	3	3	4	4	2	2	2	3	2	2
918	1	1	2	2002	3	5	3	4	2	2	2	3	1	2	2	3	2	2	2	1	2	2	1	4	2	2	2	4	3	2	3	3	4	2	2	2	2	3	3	2	2	3	3	1	1	1	2	1	1
919	1	1	2	2001	2	4	3	4	4	2	2	2	2	4	3	1	1	4	3	2	2	2	4	3	2	2	2	3	3	1	2	2	3	1	2	2	1	3	4	3	1	4	4	2	2	1	1	2	1
920	1	1	1	2002	1	3	3	1	3	1	4	4	3	2	4	1	1	2	3	4	2	2	2	2	2	3	2	2	3	3	3	3	2	3	3	3	3	3	2	3	3	2	2	2	2	3	3	3	3
921	1	1	2	2001	1	3	3	4	4	3	5	5	4	4	3	2	2	4	4	5	4	4	5	4	3	3	3	4	3	3	3	3	3	2	3	3	2	2	2	2	3	3	3	1	1	2	3	3	4
922	1	1	2	2001	1	4	3	5	2	1	5	2	3	4	1	1	4	2	3	5	1	2	3	4	3	3	3	4	4	1	2	2	3	2	2	3	2	1	2	3	3	2	2	2	2	2	3	3	2
923	1	1	1	2002	2	3	3	5	3	2	3	3	4	3	3	4	3	4	3	3	3	3	3	3	2	2	2	3	3	2	3	3	3	2	2	2	2	3	3	2	3	3	3	2	2	2	2	3	2
924	1	1	2	2000	1	3	3	2	3	1	1	5	4	3	1	1	1	1	4	4	3	3	3	3	2	2	2	3	3	2	3	2	2	2	2	3	2	2	3	3	2	2	3	2	2	2	2	2	3
925	1	1	2	2002	1	2	3	3	3	2	4	3	4	2	2	2	2	3	3	2	3	3	3	4	3	3	3	4	2	3	3	3	3	3	2	3	3	2	2	3	3	3	3	2	2	2	2	2	2
926	1	1	1	2002	1	2	3	2	2	1	3	2	2	2	2	2	1	1	1	1	1	1	1	2	3	3	2	3	3	3	3	4	2	3	3	3	3	3	2	3	3	2	3	2	3	2	2	2	3
927	1	1	2	2001	2	3	3	4	2	2	2	2	2	2	2	1	2	1	2	2	2	2	2	3	2	2	2	3	3	2	3	3	3	2	2	2	2	2	2	3	3	3	3	2	2	2	4	3	2
928	1	1	2	2002	2	3	3	5	3	2	5	2	3	2	3	2	3	5	4	3	4	2	3	4	2	2	2	4	3	1	2	4	4	2	2	4	3	4	2	3	3	4	4	1	1	2	2	2	2
929	1	1	1	2001	2	3	2	3	2	2	3	1	3	3	2	2	2	2	4	2	3	3	2	4	2	1	1	4	3	1	2	3	3	1	1	2	2	3	2	3	2	3	3	2	2	2	3	2	3
930	1	1	1	2001	1	3	4	3	3	2	3	2	3	3	3	3	3	2	3	2	3	2	3	3	2	2	2	3	3	2	2	3	3	2	2	2	2	3	3	3	2	2	2	2	2	2	2	2	2
931	1	1	1	2002	1	3	5	3	2	3	2	1	2	4	3	1	3	2	2	2	3	2	4	4	2	2	2	3	3	2	3	4	3	2	2	3	2	4	3	4	3	3	4	1	1	2	2	2	2
932	1	1	1	2002	3	4	3	2	1	2	2	1	1	1	1	1	1	4	1	1	1	1	1	2	1	2	1	4	3	1	1	3	3	1	2	2	1	2	4	3	2	4	4	2	2	2	1	3	1
933	2	1	1	2001	4	5	3	3	2	1	3	2	2	3	2	2	2	4	4	1	1	2	2	4	2	2	2	4	3	3	2	3	3	2	3	2	3	3	3	3	3	3	4	1	1	2	2	2	2
934	1	1	2	2002	2	4	3	3	3	3	3	2	3	3	3	3	2	2	3	2	3	2	3	4	2	2	2	4	4	2	3	3	3	2	2	2	2	3	4	2	2	4	4	2	2	2	2	2	2
935	3	1	2	2001	2	1	3	5	2	4	5	4	5	3	2	2	3	3	5	2	3	4	3	4	3	1	2	3	2	3	3	3	3	2	2	3	2	4	3	2	2	3	3	2	2	2	1	2	1
936	2	1	2	2002	1	5	5	4	3	4	3	2	2	3	1	1	1	1	3	2	4	2	3	4	2	1	2	4	3	2	1	3	3	3	1	2	2	4	3	3	2	4	4	2	1	2	2	3	2
937	2	1	2	2002	1	3	5	3	4	2	3	4	4	1	1	2	2	4	4	2	4	1	4	3	2	3	3	4	3	2	3	4	4	3	3	4	2	3	2	3	3	3	3	2	2	4	3	2	4
938	2	1	2	2002	1	3	3	5	2	1	4	2	5	2	2	1	1	1	5	5	5	3	2	3	4	4	3	3	2	3	4	3	2	3	3	4	3	2	1	3	2	2	2	4	4	3	2	4	4
939	3	1	2	2002	4	5	3	4	4	2	5	4	3	3	2	1	2	4	4	3	4	5	4	4	3	3	3	4	4	1	2	4	4	3	1	3	3	3	3	2	2	4	4	2	1	1	2	2	2
940	3	1	1	2000	2	3	2	1	4	2	2	2	2	4	2	2	3	2	4	3	4	2	4	3	2	1	2	3	2	3	3	2	2	3	1	2	2	2	2	3	2	2	2	2	1	1	2	3	2
941	3	1	1	2002	3	5	3	4	2	1	3	2	3	2	3	1	2	4	3	1	1	1	3	4	3	3	3	4	2	3	3	4	3	3	3	4	3	4	2	3	3	3	2	1	3	2	1	3	1
942	2	1	2	2002	1	5	2	3	3	1	1	3	2	3	2	2	2	2	3	2	2	3	4	4	4	2	3	4	4	3	3	3	4	3	3	3	2	2	1	2	3	3	4	1	2	1	3	4	3
943	3	1	2	2002	2	1	5	2	2	2	2	2	2	2	2	2	2	2	2	2	2	2	2	4	2	2	2	4	4	3	3	3	3	2	3	3	2	4	4	2	1	4	4	2	1	1	2	2	2
944	2	1	2	2002	1	4	4	4	1	2	4	2	4	2	1	1	1	1	4	1	3	2	2	4	2	2	2	4	4	2	3	4	4	3	1	2	3	4	4	3	3	4	4	2	2	2	3	2	2
945	3	1	2	2002	1	3	3	4	2	1	2	3	2	2	2	2	2	2	3	2	4	3	2	4	2	1	2	4	4	2	2	2	2	3	3	3	2	3	2	3	3	2	3	1	1	2	2	1	1
946	3	1	2	2001	1	3	4	4	5	2	4	3	4	5	2	1	1	2	4	2	2	2	5	3	2	3	2	3	2	1	2	2	2	3	3	3	2	4	2	2	2	3	3	2	2	1	2	2	2
947	2	1	2	2001	4	5	2	4	2	2	3	2	2	2	2	2	2	2	3	2	3	2	2	4	3	2	3	3	3	2	3	3	3	3	2	3	3	3	2	3	3	3	3	2	2	2	2	1	2
948	2	1	2	2002	3	5	4	5	4	2	5	5	5	3	3	3	1	5	4	3	3	3	3	3	3	4	3	2	4	3	3	3	3	3	3	3	3	3	1	3	3	3	3	3	3	3	3	3	3
949	3	1	2	2000	2	3	2	3	2	2	3	4	2	3	3	3	2	2	3	2	3	3	3	3	2	2	3	3	3	3	3	3	3	2	3	2	2	3	2	3	2	2	3	2	2	1	2	2	2
950	3	1	2	2002	1	3	5	4	2	2	2	3	3	3	1	1	1	4	3	2	3	3	2	4	3	3	3	3	3	3	3	3	3	3	3	3	3	3	3	2	3	3	3	2	2	2	1	1	2
951	3	1	2	2002	1	3	5	5	3	3	5	5	5	5	5	4	5	5	5	4	5	5	5	4	3	2	2	3	3	3	3	4	3	2	2	3	3	2	2	3	3	3	3	2	2	2	3	3	3
952	3	1	2	2000	2	4	3	4	1	1	4	3	2	1	2	1	1	4	4	1	1	3	2	3	2	2	2	3	3	2	3	3	2	3	3	3	3	2	3	2	2	3	3	2	2	2	2	2	2
953	3	1	2	2002	1	3	5	4	4	2	5	5	5	3	2	2	1	4	5	1	1	3	3	4	1	1	1	4	3	1	1	2	3	1	2	3	2	4	3	3	1	3	3	2	1	1	1	1	1
954	3	1	2	2002	1	3	3	5	2	1	3	2	3	3	2	1	2	3	3	2	2	2	2	4	2	2	2	4	3	3	3	2	2	2	2	2	2	3	3	3	3	3	3	2	2	2	2	2	2
955	2	1	2	2002	1	3	3	1	1	1	1	2	1	1	1	1	1	1	3	3	4	2	1	3	3	3	3	3	3	3	4	3	3	2	2	3	3	2	2	4	2	2	3	2	2	1	2	3	3
956	3	1	2	2001	1	3	1	3	2	3	3	2	3	2	3	2	3	2	3	3	2	2	2	3	2	2	1	4	3	2	2	2	2	2	1	2	2	3	3	3	3	2	3	1	1	2	2	2	2
957	2	1	2	1996	3	1	3	1	2	2	3	3	1	3	1	1	1	1	2	1	2	2	3	4	1	1	1	4	4	4	1	1	2	3	2	3	2	3	2	3	2	3	2	2	2	1	1	1	2
958	2	1	2	2001	1	3	3	4	4	4	3	2	3	4	3	1	1	2	4	1	1	3	4	3	3	2	3	3	2	3	3	2	2	2	1	1	3	2	1	3	3	3	4	2	2	2	2	2	1
959	3	1	2	2001	2	2	3	4	3	2	4	3	3	3	2	1	1	2	2	1	3	4	4	3	2	2	3	2	3	2	3	2	4	2	2	3	1	4	3	2	4	4	4	2	2	2	2	3	4
960	3	1	2	2002	4	5	5	3	4	2	3	3	3	4	2	1	1	2	4	3	2	3	4	4	2	2	2	4	3	2	2	3	4	2	1	1	1	3	2	3	2	3	3	1	2	1	1	2	1
961	3	1	2	2002	3	4	4	2	2	3	3	3	3	4	2	2	3	1	4	2	4	2	4	4	3	2	2	3	3	2	3	3	3	2	1	1	1	3	3	2	2	3	3	2	2	2	3	2	2
962	3	1	2	2002	5	5	4	4	2	3	3	3	3	2	2	1	3	2	3	1	3	2	2	4	1	1	1	4	4	2	3	4	4	1	1	1	1	4	3	3	3	4	4	2	1	1	1	1	1
963	2	1	1	1998	4	5	3	5	2	5	3	2	2	2	3	2	3	2	3	1	3	3	1	4	3	3	1	3	2	1	1	2	3	1	3	3	2	3	3	2	3	2	2	2	1	3	2	1	2
964	3	1	2	2001	3	3	3	3	4	2	2	2	3	3	2	1	1	3	3	2	2	2	4	4	1	3	1	3	3	3	3	2	2	1	3	4	3	3	1	3	3	3	2	2	2	1	1	2	2
965	3	1	2	2002	2	3	4	4	3	2	2	3	3	3	1	1	2	2	4	2	3	3	4	3	3	4	3	1	2	4	2	3	4	3	3	4	4	3	1	3	4	3	3	4	3	2	2	3	4
966	3	1	2	2002	5	5	3	5	1	3	5	5	5	3	4	3	3	2	5	2	4	4	2	4	2	2	3	4	3	2	2	3	4	2	1	3	2	4	2	1	3	4	3	2	2	3	3	4	2
967	2	1	2	2001	3	3	5	3	2	4	2	1	1	2	1	1	1	2	4	1	3	2	1	3	2	3	3	3	2	2	3	3	3	2	1	3	3	3	2	3	3	3	2	2	2	3	2	2	2
968	3	1	1	2000	1	4	5	4	3	3	3	3	3	4	2	2	2	2	3	2	3	3	3	3	3	3	2	3	3	2	2	3	3	2	3	3	2	3	3	3	3	3	3	2	1	2	2	2	2
969	2	1	2	2001	3	5	5	5	2	2	3	1	2	2	3	1	4	3	2	2	3	2	1	3	2	3	2	3	2	3	3	4	3	2	2	2	3	1	3	2	2	2	3	2	2	3	3	2	3
970	2	1	2	2001	3	5	3	3	5	2	4	4	4	2	3	4	4	5	3	1	2	4	5	4	3	2	3	4	4	3	4	2	3	3	2	3	3	2	2	4	2	3	3	3	1	3	2	3	3
971	3	1	1	1999	4	4	4	3	1	4	2	3	2	2	2	2	1	4	2	2	3	3	1	3	2	1	1	3	3	2	3	3	3	2	2	2	2	3	3	2	2	2	3	2	2	2	2	2	2
972	1	1	1	2001	1	5	2	2	2	1	3	3	3	3	2	2	2	3	3	3	4	4	3	3	2	2	2	3	1	1	3	3	3	2	2	2	2	2	2	4	2	3	4	2	2	2	2	2	2
973	1	1	1	2001	4	5	3	4	4	2	3	2	3	2	2	1	1	1	3	2	1	2	4	4	4	4	4	4	4	4	4	4	4	1	1	1	1	3	4	3	4	4	4	1	1	1	1	1	1
974	1	1	1	2002	3	3	5	3	2	3	3	4	2	3	1	1	1	4	2	2	3	4	1	4	3	2	2	3	3	1	3	4	4	2	3	3	1	4	3	2	1	4	4	1	1	1	2	1	1
975	1	1	1	2000	3	3	3	3	2	2	4	3	3	3	4	2	2	2	2	2	2	3	3	4	3	2	3	3	3	4	3	3	3	2	3	3	2	4	2	2	2	2	3	3	3	3	3	3	3
976	1	1	1	2001	2	3	3	3	3	1	2	3	2	3	1	1	1	1	3	1	1	3	3	4	2	2	2	4	3	2	3	3	2	2	3	2	2	3	2	3	2	3	3	1	1	1	1	1	1
977	1	1	1	2000	4	5	4	5	2	2	2	3	3	3	3	3	3	3	3	4	4	3	3	4	4	3	3	4	3	4	3	4	3	1	3	3	1	4	3	2	2	2	1	4	4	3	2	2	3
978	1	1	1	2001	3	3	4	4	3	2	2	3	2	3	3	3	3	3	2	2	2	4	3	4	3	3	3	3	2	3	3	3	2	2	3	3	2	2	2	3	2	3	3	2	2	3	3	2	3
979	1	1	1	2002	4	5	2	4	1	3	3	2	2	2	3	1	3	4	2	1	5	1	1	3	2	2	2	4	4	2	2	2	2	2	2	2	2	3	4	1	1	3	3	2	1	3	1	1	1
980	1	1	1	2002	4	5	2	5	3	1	1	3	1	1	3	1	1	1	3	1	3	1	1	4	1	1	1	4	4	1	1	4	4	1	1	1	1	3	3	3	1	4	4	1	1	2	2	2	2
981	1	1	1	2001	4	4	5	2	2	1	2	2	2	2	2	1	2	1	3	2	1	3	2	3	1	2	2	3	3	3	2	2	2	2	2	3	2	3	1	1	2	3	3	2	1	2	2	1	1
982	1	1	1	2001	4	5	4	3	1	2	4	4	3	2	2	2	2	5	3	3	3	4	2	4	2	2	2	4	3	1	2	3	3	2	1	2	2	3	3	1	2	4	4	1	1	2	2	2	1
983	1	1	1	2001	2	3	3	5	2	2	2	2	2	2	2	2	2	3	3	2	2	2	2	4	2	2	2	3	4	2	2	3	3	2	2	2	2	4	2	2	2	3	3	2	2	2	2	2	2
984	1	1	1	2002	3	5	3	5	1	1	1	3	1	1	3	1	3	5	5	1	1	2	1	4	3	2	2	3	1	1	3	4	4	3	1	2	2	4	2	1	2	4	4	3	1	4	1	3	2
985	1	1	1	2001	1	3	3	4	3	2	3	1	2	3	1	1	1	1	2	3	3	1	3	3	3	2	3	3	3	1	2	3	3	2	2	3	2	3	2	3	2	3	4	2	2	1	2	2	2
986	1	1	1	2001	5	4	5	5	1	1	3	1	1	1	1	1	1	1	3	1	1	1	1	4	1	1	1	4	3	1	3	4	4	1	1	1	1	4	4	1	1	4	4	2	1	1	1	1	1
987	5	1	2	2002	4	5	5	4	1	1	2	3	2	4	4	2	2	2	4	4	4	2	3	4	1	2	1	1	3	2	3	2	3	4	3	2	3	1	2	3	2	3	4	1	1	1	1	2	2
988	3	1	2	2002	1	3	5	3	4	3	3	3	4	3	1	3	3	3	3	2	2	2	3	3	3	3	3	3	3	3	4	2	3	2	4	4	4	2	2	4	3	3	3	2	3	2	3	3	3
989	3	1	2	2001	3	5	5	5	2	3	5	4	5	3	5	1	5	5	5	5	5	4	3	4	2	2	1	4	3	2	2	4	4	2	3	2	2	3	4	2	1	4	4	1	1	2	2	2	2
990	3	1	2	2000	1	3	2	2	2	1	3	2	3	2	2	2	2	2	2	1	1	1	1	2	2	1	3	2	1	3	2	3	3	2	2	3	2	3	2	2	2	3	2	1	1	1	1	1	1
991	3	1	2	2002	1	3	4	2	3	2	1	1	1	1	1	1	1	1	1	1	1	1	1	4	2	2	2	2	2	4	3	2	2	2	3	3	3	4	4	1	3	3	3	2	2	2	2	1	1
992	3	1	2	2002	2	4	5	1	1	4	4	3	4	3	3	3	1	2	5	4	3	4	3	4	3	1	3	4	4	3	3	3	3	1	2	3	1	4	3	3	2	4	4	1	1	3	3	3	1
993	3	1	2	2002	1	3	4	5	3	4	5	5	5	2	3	2	3	2	5	3	4	4	2	4	2	2	2	4	3	1	2	3	3	2	2	2	2	3	3	2	2	4	3	2	1	1	2	1	1
994	3	1	2	2002	1	2	3	4	2	3	2	2	2	3	2	3	3	4	4	3	2	3	2	4	2	2	2	4	3	2	2	3	3	2	2	2	2	4	3	2	2	3	3	2	2	2	2	1	2
995	5	1	2	2000	4	4	5	3	2	2	2	2	2	3	1	1	2	1	2	1	3	3	3	3	1	3	1	4	3	2	3	4	4	1	1	1	1	3	3	3	2	4	4	2	1	2	3	2	2
996	5	1	2	2001	4	5	4	4	3	5	2	4	1	3	1	2	3	2	3	1	4	3	4	2	3	3	3	2	2	4	3	2	2	3	2	4	3	2	2	3	2	2	3	1	3	2	3	3	3
997	4	1	2	2002	4	5	4	4	3	3	2	3	3	2	2	2	2	3	2	2	2	2	3	4	3	3	3	3	3	3	3	3	3	3	2	3	3	3	2	3	3	3	3	3	2	2	2	2	2
998	5	1	2	2001	4	5	4	4	3	3	2	3	3	2	2	2	2	2	2	1	2	2	2	4	3	3	3	3	3	3	3	3	3	3	2	3	3	3	2	3	3	3	3	3	2	2	2	2	2
999	5	1	1	2000	4	3	3	3	1	1	3	1	1	3	1	1	3	2	2	1	3	1	2	4	1	1	1	4	4	1	2	3	3	2	1	1	2	3	3	2	1	3	4	2	1	1	2	1	1
1000	5	1	1	2002	3	3	3	4	2	3	5	4	3	3	4	2	1	3	4	3	3	4	2	4	3	3	2	3	3	2	2	3	4	2	2	3	2	3	2	3	3	4	4	2	2	3	3	2	1
1001	5	1	1	2000	4	5	4	3	2	1	3	2	2	2	2	2	1	1	2	1	1	3	3	3	2	2	3	3	3	3	3	3	3	3	3	3	3	3	3	3	3	3	3	2	2	3	2	2	2
1002	5	1	1	2001	4	5	4	3	3	4	2	2	3	2	4	2	2	3	3	3	3	3	3	3	2	2	3	3	3	3	3	3	3	3	3	3	3	3	3	3	3	3	3	2	2	3	2	2	2
1003	5	1	1	2000	4	5	4	3	2	1	3	3	2	2	2	2	1	1	2	1	1	3	3	2	2	3	3	3	2	2	3	3	3	3	1	3	2	3	4	2	3	4	4	2	2	2	3	2	2
1004	5	1	1	2001	4	5	4	3	1	2	2	2	2	2	2	2	2	2	2	2	2	2	2	3	2	3	2	3	2	2	2	3	3	2	2	2	2	3	3	2	2	3	3	2	2	2	2	2	2
1005	5	1	1	2002	4	5	3	3	2	2	1	4	2	3	2	1	1	1	3	3	1	3	3	3	1	2	1	4	3	1	3	3	3	2	1	3	2	2	2	2	2	2	4	2	2	1	2	2	2
1006	5	1	2	2001	3	3	3	5	4	1	2	3	5	4	1	5	1	1	3	1	2	1	5	2	3	3	2	1	3	1	4	4	2	3	3	2	4	1	3	2	3	2	3	1	2	2	2	3	3
1007	5	1	2	2002	3	3	4	3	3	3	3	2	2	2	4	3	2	3	4	4	2	3	4	4	3	4	3	2	2	1	4	3	3	4	3	3	2	3	3	3	3	4	3	2	2	2	2	2	2
1008	5	1	1	2002	3	5	4	2	2	2	2	2	2	3	3	3	2	2	2	2	2	2	2	3	3	4	4	4	4	4	4	3	3	3	3	3	4	2	2	3	3	3	3	1	1	1	1	1	1
1009	5	1	1	2001	3	4	3	2	2	2	2	3	3	4	4	4	4	2	2	2	2	3	3	2	2	2	1	1	1	1	2	1	1	2	2	2	1	2	2	1	1	1	1	1	1	1	1	1	2
1010	5	1	1	2001	3	5	4	2	2	3	2	2	2	2	3	2	2	2	2	2	2	2	2	4	2	2	1	4	3	3	2	3	3	1	2	2	2	2	2	2	2	2	3	1	1	1	1	1	1
1011	5	1	1	2001	4	5	3	3	2	4	2	2	2	2	3	2	2	2	2	2	2	2	2	4	2	2	2	3	3	2	2	2	3	2	2	2	2	2	2	2	2	2	2	2	2	2	3	2	3
1012	5	1	1	2001	1	4	3	2	4	3	4	4	4	2	4	4	4	2	4	1	4	2	4	2	3	2	1	1	1	3	3	4	3	4	2	3	1	2	3	4	4	3	1	1	2	3	2	2	2
1013	5	1	1	2002	4	5	5	4	1	2	2	2	1	3	1	1	1	1	1	1	1	2	2	4	1	3	1	4	3	1	3	4	4	1	1	1	1	3	1	1	1	1	4	1	1	2	1	1	1
1014	5	1	1	2000	4	5	4	2	1	1	2	1	2	1	1	1	2	1	1	1	2	2	2	3	1	1	2	4	3	3	1	3	3	1	1	2	2	2	2	3	1	2	3	1	1	3	2	2	1
1015	5	3	2	1996	4	5	4	4	2	1	3	2	4	3	2	4	2	4	3	3	3	3	3	4	1	3	2	3	3	3	3	3	3	3	3	1	1	4	4	3	2	4	4	2	2	2	2	3	2
1016	5	1	1	2001	4	4	4	3	3	3	3	2	3	4	3	1	3	4	2	3	2	4	3	4	4	4	3	2	4	3	2	4	3	1	1	3	1	3	4	2	1	3	3	1	1	2	1	2	1
1017	1	1	1	2002	5	5	4	1	1	1	1	1	1	1	1	1	1	1	1	1	1	1	1	1	2	1	1	1	1	1	1	1	2	2	2	2	2	2	2	2	3	3	3	1	1	1	1	1	1
1018	1	1	1	2002	5	5	4	1	1	1	1	1	1	1	1	1	1	1	1	1	1	1	1	2	2	2	2	2	2	2	2	2	2	2	2	2	2	3	3	3	4	4	4	1	1	1	1	1	1
1019	1	1	1	2002	4	4	2	3	3	3	3	3	3	3	2	2	2	2	3	2	2	2	2	2	2	2	2	1	1	1	1	2	2	2	2	2	2	2	4	4	4	4	4	2	2	2	2	3	2
1020	1	2	1	2001	4	4	4	1	1	1	1	1	1	1	1	1	1	1	1	1	1	1	1	2	3	3	3	3	3	3	3	3	3	3	4	4	4	3	2	2	3	2	3	2	2	2	2	2	2
1021	5	1	1	2000	1	5	5	3	2	2	2	3	3	3	2	3	1	1	2	1	1	2	3	3	2	2	3	4	3	1	2	3	3	1	2	2	2	2	2	2	1	2	2	1	1	1	1	1	1
1022	5	1	2	2002	3	4	4	5	4	2	5	3	5	5	5	4	2	5	5	5	1	3	5	4	1	2	2	4	3	2	2	4	3	1	2	2	2	3	3	4	3	3	2	4	2	4	3	4	4
1023	5	1	2	2002	4	4	5	5	3	2	5	3	5	5	4	5	2	5	5	5	1	4	5	4	1	2	3	4	3	2	2	2	3	1	2	3	2	3	3	4	3	3	2	3	2	4	3	4	3
1024	5	1	2	2000	4	5	3	4	2	1	2	3	2	2	1	1	1	2	2	1	1	1	2	4	2	2	2	3	2	2	2	2	1	1	2	2	2	3	3	2	2	3	3	2	1	1	2	1	2
1025	5	1	2	2001	4	5	3	4	2	1	2	3	2	2	1	1	1	2	1	1	1	1	2	4	2	2	2	2	3	2	3	2	1	1	2	2	2	3	3	3	2	3	3	2	1	1	1	2	1
1026	5	1	1	2000	4	4	4	1	4	2	4	3	3	3	3	3	2	2	2	2	1	1	3	3	1	1	2	3	4	1	2	4	3	2	1	1	2	3	3	2	1	3	4	2	2	3	2	2	2
1027	5	1	1	2002	4	4	4	3	4	2	4	3	3	3	3	3	2	2	2	2	1	1	3	3	1	1	2	3	4	1	2	4	3	2	1	1	2	3	3	2	1	3	4	2	2	3	2	2	2
1028	5	1	1	2001	4	5	5	3	2	2	1	1	2	1	2	1	1	1	1	1	2	2	1	4	3	1	2	4	3	2	3	2	3	2	2	3	1	3	2	1	3	3	3	2	1	3	3	2	1
1029	5	1	1	2001	4	5	4	4	2	3	3	3	3	3	2	4	3	3	2	1	2	3	2	3	3	3	3	3	2	3	3	2	2	2	2	2	1	3	2	2	2	3	2	1	2	2	2	2	2
1030	5	1	1	2001	5	5	4	5	5	5	5	5	5	5	5	5	5	5	5	5	5	5	5	3	3	3	3	4	2	4	2	4	2	4	2	4	2	3	2	4	3	4	2	1	3	4	2	4	2
1031	5	1	1	2002	3	4	5	2	4	5	3	4	3	4	1	1	3	1	2	3	3	3	4	4	2	3	2	4	2	2	3	3	3	2	3	2	2	2	2	3	2	3	3	1	1	1	1	1	1
1032	5	1	1	2001	4	3	4	5	3	3	3	4	2	2	3	2	2	5	4	2	2	2	2	3	2	1	2	4	3	1	2	3	3	2	2	2	2	3	2	2	2	3	3	2	2	4	2	4	1
1033	5	1	1	2002	4	5	4	4	2	4	4	1	1	2	1	1	1	1	2	1	1	1	1	4	1	1	1	4	4	1	1	1	1	1	2	1	1	4	4	1	1	4	4	1	1	1	1	1	1
1034	5	2	2	2000	5	5	3	2	1	1	2	2	2	2	1	1	1	3	1	1	1	3	2	3	3	3	2	3	3	2	3	1	3	2	3	3	3	2	2	2	3	2	1	2	2	2	2	2	2
1035	5	2	1	2000	5	5	4	3	1	2	3	1	3	2	3	3	3	1	2	1	3	3	1	4	3	2	2	4	2	3	3	4	4	3	1	2	3	4	1	2	2	3	3	1	1	3	1	2	2
1036	5	2	1	2000	4	5	4	3	3	1	4	3	3	1	1	1	1	1	1	2	1	1	1	4	1	1	1	3	2	3	2	2	2	1	1	1	1	3	3	2	1	4	4	2	1	1	1	1	1
1037	5	2	1	2001	2	3	4	3	3	4	3	3	4	3	2	3	2	2	2	3	2	3	2	2	2	2	2	2	2	1	1	1	2	2	1	2	2	1	2	2	1	2	1	1	1	1	2	1	2
1038	5	2	1	1997	2	3	4	4	4	3	3	4	4	3	4	3	3	3	3	2	3	3	4	2	2	2	2	3	2	2	3	2	3	2	3	2	2	2	3	3	3	2	2	1	2	2	2	2	1
1039	5	2	1	2000	4	5	4	3	3	3	3	4	3	3	3	3	3	5	4	3	3	4	3	3	3	3	3	3	3	3	3	3	3	3	3	3	3	3	2	3	3	3	3	2	2	2	2	2	2
1040	5	2	1	2001	5	3	3	3	3	3	3	4	3	2	3	1	1	1	1	1	3	1	1	1	1	2	2	3	3	2	2	1	1	3	3	2	4	2	2	3	3	1	1	1	1	1	1	2	3
1041	5	2	2	2001	5	5	5	4	2	2	4	4	2	2	4	3	3	3	4	2	3	2	3	4	1	1	1	4	4	2	3	4	4	2	2	3	2	3	2	3	2	3	4	1	1	1	2	2	1
1042	5	2	1	2000	5	4	4	3	2	4	3	2	5	4	3	5	4	3	4	3	5	4	3	2	2	1	2	3	2	3	1	2	3	2	2	1	2	2	2	1	3	2	1	2	3	1	4	2	2
1043	5	2	1	2000	4	5	4	2	1	3	2	2	1	1	1	1	1	1	1	1	1	1	1	4	1	2	1	4	3	3	2	2	2	2	2	2	1	4	2	3	1	3	3	1	1	2	1	2	1
1044	5	2	1	2000	4	5	3	4	2	3	4	3	4	3	3	3	4	2	3	1	3	3	2	3	3	3	3	3	2	3	3	3	3	2	3	3	2	2	2	3	3	2	2	1	2	2	2	2	2
1045	5	2	1	2001	4	5	5	3	2	2	2	4	4	3	2	2	2	4	4	4	2	2	2	4	2	3	3	4	3	3	2	3	4	2	1	2	2	3	4	3	2	4	4	1	1	2	2	2	2
1046	1	2	2	2002	1	3	3	4	3	3	3	2	4	3	2	2	2	2	3	2	2	2	3	4	1	1	2	4	4	2	2	3	3	2	2	1	2	4	4	2	2	4	4	2	1	2	2	2	1
1047	1	2	2	2001	1	3	3	2	1	2	1	1	1	1	3	2	2	2	1	1	1	2	1	3	3	3	4	3	2	4	3	4	3	4	3	3	3	4	3	4	4	3	4	3	4	4	4	4	4
1048	2	2	2	2001	3	3	3	5	3	4	5	4	5	4	3	2	3	5	5	3	3	3	3	3	2	2	2	3	3	2	3	3	3	3	2	3	2	2	2	2	3	3	3	3	3	3	3	3	3
1049	1	2	2	2002	1	5	3	4	3	3	4	3	4	3	4	3	2	2	3	4	3	3	3	3	3	3	3	3	3	3	3	3	3	3	2	3	3	2	3	3	3	3	3	2	2	2	2	2	2
1050	1	2	2	2002	1	3	3	2	3	1	3	2	1	2	1	1	1	1	4	2	4	1	3	2	3	2	1	3	2	2	3	4	3	3	1	2	3	2	2	1	2	3	3	1	1	3	2	1	1
1051	1	2	2	2002	2	4	3	5	2	2	4	3	3	2	2	2	2	2	3	2	4	2	2	2	4	4	4	3	1	3	4	4	2	3	3	4	3	2	2	3	3	2	2	4	4	4	3	4	4
1052	2	2	2	2002	1	2	5	5	2	2	4	4	4	5	1	1	1	4	5	4	4	3	5	4	2	2	2	3	1	2	3	3	3	2	1	1	1	3	3	2	1	4	3	1	1	1	3	1	1
1053	1	2	2	2002	1	3	3	5	3	1	3	2	4	2	1	1	1	3	3	1	3	3	1	4	2	2	2	4	4	1	1	3	4	2	1	1	1	1	1	1	1	4	4	2	1	2	2	2	2
1054	1	2	2	2001	3	5	4	5	2	3	5	5	5	1	5	2	1	1	4	2	5	5	2	4	2	2	3	3	3	2	2	3	3	2	2	3	2	4	1	4	2	3	2	4	4	4	4	4	4
1055	2	2	2	2001	1	4	3	5	3	2	5	5	5	3	5	5	5	5	5	4	4	5	3	3	1	2	2	3	2	1	2	3	3	3	3	3	3	2	2	4	3	3	3	4	4	4	3	4	4
1056	1	2	2	2002	3	5	3	2	1	2	3	3	3	2	4	3	1	5	1	1	1	2	2	4	1	2	2	4	4	1	3	3	4	2	2	2	3	1	3	2	2	4	4	1	1	1	2	2	1
1057	1	2	2	2001	3	4	3	3	4	1	2	2	2	2	1	1	1	2	3	3	2	3	3	3	2	2	2	3	3	1	2	2	2	2	3	3	2	3	3	2	2	3	3	2	3	2	2	2	3
1058	1	2	2	2001	3	5	3	5	3	1	1	3	1	1	1	1	1	1	1	1	2	1	3	3	2	2	1	3	4	1	3	3	3	1	1	1	1	3	3	2	1	4	4	1	1	1	1	1	1
1059	1	2	2	2002	2	3	3	5	2	3	4	2	3	3	3	3	3	4	5	3	4	4	3	3	2	3	2	3	3	2	3	2	3	2	1	2	2	1	2	1	2	2	1	2	2	2	2	2	1
1060	2	2	2	2002	3	5	3	5	4	3	5	5	5	4	2	2	4	3	5	5	3	5	4	4	3	3	3	4	2	2	2	3	3	2	2	2	2	3	4	3	2	3	3	2	2	2	2	2	2
1061	1	2	2	2002	1	5	3	4	4	1	3	3	3	3	1	1	1	1	2	1	1	3	1	4	1	1	1	4	4	3	2	1	2	2	1	1	1	3	3	3	3	3	3	1	1	1	1	1	1
1062	1	2	2	2002	3	1	3	2	1	3	2	4	3	1	3	4	1	3	2	4	2	3	1	1	3	2	3	1	2	3	2	2	3	3	2	3	2	2	3	1	2	3	3	2	2	1	3	2	3
1063	2	2	2	2003	3	3	3	4	3	3	4	4	4	4	3	3	2	2	4	3	4	3	3	4	1	1	1	4	3	1	4	3	3	1	3	2	2	4	4	3	2	4	4	2	1	3	3	3	2
1064	1	2	2	2002	3	4	3	3	2	1	3	3	3	5	1	1	2	3	4	2	2	3	4	3	3	3	3	3	2	2	3	3	3	3	3	4	3	3	3	3	3	3	4	3	2	4	4	4	3
1065	2	2	2	2001	2	1	3	5	3	2	5	3	5	5	1	2	3	5	5	3	4	3	5	4	2	2	2	4	4	2	2	4	4	2	2	3	2	2	4	4	2	4	4	2	2	4	2	4	3
1066	1	1	2	2001	3	4	3	5	3	2	4	2	3	2	2	4	3	3	5	3	3	2	3	3	3	3	3	2	2	3	3	3	2	3	2	3	4	3	2	2	2	2	2	2	2	1	2	2	2
1067	1	2	2	2001	3	5	2	5	2	2	4	2	3	2	3	2	2	5	4	2	4	2	2	3	2	3	2	3	3	1	3	3	3	2	1	2	2	2	3	2	2	3	4	2	2	2	2	2	2
1068	1	2	2	2002	1	3	3	5	4	2	4	5	4	3	4	3	4	4	4	2	2	3	3	4	1	1	1	4	3	1	2	2	3	2	2	3	2	2	1	1	2	2	2	2	1	2	3	2	1
1069	1	2	2	2001	1	5	4	5	3	2	3	3	3	3	3	3	3	3	3	3	3	3	3	4	1	1	1	4	4	1	1	4	4	1	1	2	1	4	4	1	2	4	4	1	1	1	1	1	1
1070	1	3	2	2001	3	5	3	2	1	1	1	2	2	1	1	1	3	1	3	1	1	3	1	3	2	1	1	4	2	2	3	2	3	1	3	2	3	3	3	3	2	4	4	1	1	1	2	3	1
1071	1	2	2	2002	1	1	3	3	2	3	3	2	4	4	3	1	3	4	4	2	2	2	3	3	2	2	2	4	3	2	3	4	3	2	1	3	3	2	2	3	2	3	3	2	2	2	2	2	2
1072	2	2	2	2002	2	3	2	4	4	1	3	3	3	3	1	1	1	2	3	3	3	2	3	3	1	2	2	3	2	1	2	3	3	2	1	3	2	3	3	3	3	3	3	2	2	2	2	2	1
1073	2	2	2	2002	3	3	3	3	2	2	3	2	3	2	2	2	2	3	2	2	2	2	2	4	2	2	2	4	3	3	3	4	4	2	2	2	2	3	3	2	2	3	3	2	2	2	2	2	2
1074	1	2	2	2002	4	5	3	5	2	2	5	4	4	1	1	1	1	3	4	2	4	4	1	3	3	3	3	2	2	3	3	2	2	3	3	2	2	2	1	2	2	2	3	3	3	1	3	3	3
1075	1	2	2	2002	2	3	3	4	1	2	2	4	2	2	4	4	2	4	5	2	3	3	2	4	2	1	1	4	4	1	3	4	4	1	1	1	1	4	4	1	1	4	4	1	1	1	1	1	1
1076	1	2	2	2002	3	5	3	4	1	1	3	2	2	1	2	2	1	3	4	1	2	2	2	4	1	1	1	4	4	1	1	4	4	1	1	3	2	2	3	3	2	4	4	2	1	2	2	1	1
1077	2	2	2	2002	1	3	3	3	3	2	3	3	3	3	2	1	2	2	4	3	2	2	3	4	2	1	2	4	3	2	2	3	3	2	2	2	2	3	2	3	2	3	4	1	1	2	2	2	2
1078	3	2	2	2002	1	5	3	5	4	2	3	3	3	2	2	2	2	2	3	1	2	2	2	3	3	3	3	3	3	3	4	2	2	3	3	2	3	2	3	3	3	2	3	2	2	2	2	1	2
1079	1	2	2	2001	3	5	4	4	3	3	4	2	2	2	1	1	2	1	1	2	2	2	4	4	1	2	1	4	4	1	1	3	4	2	2	2	2	3	3	2	2	3	4	2	2	3	2	1	1
1080	1	2	2	2002	3	5	3	5	3	2	3	3	2	2	1	2	2	2	4	2	4	3	2	4	3	3	1	3	3	2	3	3	3	2	2	3	2	2	2	3	3	3	3	2	2	2	2	2	2
1081	1	2	2	2002	1	5	3	1	1	2	2	2	2	2	1	1	1	1	1	1	1	1	3	4	1	1	2	4	2	2	4	2	4	2	1	2	1	4	4	3	3	4	4	1	1	2	1	1	1
1082	1	2	2	2003	2	5	3	5	1	1	1	1	1	2	1	1	3	4	4	1	4	1	3	4	2	3	2	3	3	3	3	3	3	3	3	3	3	3	2	3	3	3	2	2	2	3	2	2	2
1083	1	2	2	2002	2	5	3	5	5	1	4	4	4	3	5	4	4	5	4	3	3	3	3	1	3	4	3	2	2	3	2	2	3	3	3	4	3	3	3	3	3	3	2	2	2	2	3	3	1
1084	1	2	2	2000	3	5	3	5	2	2	4	4	4	3	1	1	1	1	4	1	4	3	1	4	3	1	2	4	3	1	1	3	4	2	1	3	1	4	4	3	1	4	4	2	1	1	2	1	1
1085	2	2	2	2001	3	5	3	5	2	1	5	2	3	2	5	1	1	1	3	1	4	1	2	4	1	2	1	3	1	1	3	4	4	1	1	1	1	3	2	1	1	3	1	1	1	3	2	1	1
1086	1	2	2	2001	2	5	3	4	1	3	3	4	3	4	4	4	4	4	3	3	4	3	3	4	2	2	2	4	3	1	1	3	3	2	2	3	2	3	3	3	2	3	4	2	1	3	2	2	2
1087	1	2	2	2002	1	1	2	3	3	2	2	3	3	4	2	1	1	2	3	1	3	1	4	4	3	2	3	3	2	3	3	2	3	3	2	3	3	2	2	4	3	3	3	2	2	3	3	3	2
1088	1	2	2	2002	1	3	3	5	3	2	2	3	2	3	4	2	2	5	3	3	3	3	2	3	1	1	2	4	4	1	3	2	3	2	1	2	2	3	3	3	2	4	4	2	1	3	2	1	1
1089	1	2	2	2002	1	4	2	3	4	2	2	3	2	3	1	1	1	5	3	4	2	3	3	4	1	1	1	4	3	2	3	3	4	2	3	3	3	4	3	3	2	3	3	1	2	2	2	1	2
1090	1	2	2	2002	2	3	3	5	4	5	3	2	3	3	2	1	1	1	4	3	4	2	4	4	3	3	2	3	3	3	2	2	2	3	1	3	3	2	1	3	3	2	2	2	3	2	2	2	2
1091	1	2	2	2001	1	3	3	4	1	2	3	1	2	2	1	2	1	1	1	1	1	1	2	4	3	3	3	3	3	2	3	3	3	2	2	3	3	3	3	3	2	3	3	2	2	2	2	2	2
1092	1	2	1	2000	1	3	3	4	2	2	4	4	2	2	1	1	1	3	2	4	4	2	3	3	3	2	3	3	3	2	3	3	3	3	1	1	3	3	3	2	4	3	3	2	2	1	2	3	3
1093	1	2	1	2000	4	3	2	5	1	2	3	3	3	1	2	3	1	1	1	1	1	2	1	3	3	2	2	4	3	2	3	3	3	2	3	3	2	3	2	2	3	3	3	1	2	2	3	3	2
1094	1	2	1	2002	4	5	3	4	2	2	3	3	3	2	2	1	2	3	2	1	2	3	1	4	2	3	2	4	4	2	2	3	3	1	2	3	2	3	2	2	2	3	3	2	2	2	2	3	1
1095	1	2	1	2001	2	3	3	4	2	2	2	3	3	3	2	3	3	2	3	2	4	4	3	3	2	3	3	2	3	3	3	2	3	2	3	3	2	3	1	3	3	2	3	2	2	3	2	3	3
1096	1	2	1	2002	1	2	3	3	2	1	3	2	2	2	2	2	2	1	2	1	3	2	2	4	2	2	2	4	4	1	3	3	4	2	2	2	2	2	2	3	3	3	3	1	1	1	1	1	1
1097	1	2	1	2002	4	5	4	5	3	3	4	2	3	2	1	1	3	1	4	1	2	1	3	2	2	2	3	2	2	2	3	3	2	3	2	3	2	1	1	2	2	3	3	3	2	3	3	3	2
1098	1	2	1	2002	3	3	3	3	1	1	2	4	1	1	1	1	1	4	3	1	3	3	4	3	1	1	1	2	2	2	3	3	2	2	3	2	3	3	2	3	1	4	3	1	2	1	1	3	2
1099	1	2	1	2002	1	1	1	5	3	5	4	3	4	3	5	3	3	2	5	3	5	4	3	3	2	3	3	2	3	4	3	3	3	3	3	3	3	4	1	2	3	3	2	4	3	3	2	1	2
1100	1	2	1	2002	4	4	3	3	3	3	3	3	3	3	3	3	3	3	2	3	3	3	2	3	2	3	3	3	3	2	2	4	2	4	3	3	3	2	2	4	4	4	4	3	3	3	2	2	3
1101	1	2	1	2002	4	3	3	3	1	1	3	4	3	3	1	1	1	1	3	1	1	3	1	2	1	1	1	4	3	2	3	2	2	1	1	1	1	2	2	1	1	2	3	1	1	1	1	1	1
1102	1	2	1	2003	2	5	1	5	3	3	3	1	1	3	3	3	3	3	3	1	2	3	3	4	1	1	1	4	4	1	2	2	3	2	1	1	1	2	4	1	2	2	2	1	1	1	1	1	1
1103	1	2	1	2002	1	2	3	4	4	3	4	2	3	3	3	3	4	2	3	3	4	3	4	3	3	2	3	2	2	2	3	3	3	3	3	4	3	2	1	3	4	2	2	2	2	2	3	2	2
1104	1	1	1	2003	2	3	5	1	1	1	1	1	1	1	1	1	1	1	1	1	1	1	1	4	1	1	1	4	4	1	2	4	4	1	1	1	1	1	4	1	1	4	4	1	1	1	1	1	1
1105	1	2	1	2002	4	5	3	1	2	2	3	4	1	3	4	1	1	1	3	1	3	4	3	4	3	1	4	3	1	4	4	3	1	1	1	1	1	2	1	1	2	1	1	2	1	1	1	1	1
1106	2	2	1	2001	4	3	2	3	3	3	2	3	2	2	2	3	2	2	1	3	2	2	3	2	2	3	2	1	2	2	3	2	2	1	2	2	3	2	2	1	2	1	2	2	2	3	3	1	2
1107	1	2	1	2003	4	5	3	1	1	1	1	3	1	1	1	1	2	1	1	1	2	1	1	4	1	1	1	4	4	1	3	1	2	1	1	2	2	3	4	1	1	2	4	1	1	1	1	1	1
1108	1	2	1	2002	3	5	3	3	2	2	3	3	2	3	2	2	2	1	3	3	3	3	3	3	2	1	3	4	3	2	2	2	3	2	2	3	2	2	2	3	2	3	3	2	2	3	2	3	2
1109	3	2	1	2001	4	3	3	3	2	4	2	3	3	4	3	4	3	5	2	4	3	2	3	3	2	2	3	2	1	3	2	3	1	3	2	1	3	2	3	1	1	1	2	2	3	2	1	2	1
1110	2	2	2	2001	1	3	3	4	4	2	2	1	2	3	2	2	3	1	3	2	3	2	4	3	2	2	2	3	3	3	3	2	2	2	2	3	3	2	2	3	2	3	3	2	2	2	2	3	2
1111	3	2	2	2001	1	1	3	4	2	2	3	3	2	3	2	2	1	1	2	1	2	3	2	3	2	2	1	3	3	3	3	2	2	2	1	2	2	3	3	2	2	3	3	2	2	1	2	2	2
1112	2	2	2	2002	2	3	3	4	1	2	2	4	3	1	3	4	2	3	3	1	2	4	1	4	2	2	3	3	2	2	2	2	4	1	2	2	2	2	3	2	2	4	4	2	2	1	2	4	2
1113	1	2	2	2002	4	3	3	3	2	2	3	3	3	2	2	1	2	3	3	2	3	3	2	3	2	1	2	3	3	1	1	3	3	2	1	2	2	3	3	2	2	3	3	2	2	2	2	2	1
1114	1	2	2	2001	2	4	3	4	2	2	2	3	3	2	2	3	2	2	3	2	2	2	2	4	2	2	3	3	3	2	3	3	3	2	2	2	2	3	3	3	2	3	3	2	2	2	2	2	2
1115	2	2	2	2002	1	3	3	3	4	3	4	3	3	3	3	2	3	3	3	3	2	2	3	4	1	1	2	4	4	1	2	4	4	2	1	2	2	2	3	2	2	3	3	2	2	2	2	3	2
1116	2	2	2	2001	4	4	2	4	2	3	4	4	3	3	3	2	2	3	4	4	4	4	3	3	2	2	2	3	3	1	3	3	3	3	2	3	3	2	3	3	3	3	3	2	2	3	2	2	3
1117	1	2	2	2001	1	3	3	4	3	3	3	4	3	2	3	2	2	1	2	3	3	4	3	3	3	2	2	4	3	2	3	3	3	2	2	3	3	4	3	3	3	4	4	2	2	1	2	2	2
1118	2	2	2	2002	1	2	2	3	3	4	4	4	4	4	1	1	1	3	3	3	2	3	4	4	3	3	3	3	2	3	4	3	3	3	2	4	3	2	2	4	3	3	2	2	2	2	3	2	1
1119	2	2	2	2000	4	3	3	5	3	3	3	4	3	3	3	3	3	3	4	3	4	3	3	4	2	2	2	4	3	2	2	3	4	3	3	3	2	3	3	3	2	3	3	2	2	2	2	2	2
1120	1	2	2	2001	1	2	3	4	2	3	4	3	2	2	2	1	1	4	3	2	2	3	3	3	2	3	2	3	2	3	3	3	3	3	3	4	3	4	3	4	3	4	3	2	2	2	3	3	2
1121	3	2	2	2002	1	3	3	4	3	2	4	2	3	3	3	2	2	1	4	3	5	3	4	4	2	2	2	4	4	2	2	3	3	2	1	2	2	4	2	2	2	4	4	2	2	1	3	2	2
1122	2	2	2	2002	1	1	3	5	5	3	3	3	4	4	4	3	2	3	3	2	3	3	5	3	3	3	3	3	2	3	3	1	3	2	2	3	3	2	2	3	2	3	3	2	2	2	2	2	1
1123	1	2	2	2001	1	3	3	4	3	2	4	2	3	3	1	4	1	3	4	1	3	3	3	4	2	2	2	4	3	2	2	3	4	3	2	3	4	2	3	2	2	4	2	2	2	2	3	3	2
1124	2	2	2	2002	4	5	2	4	2	2	4	2	3	4	2	3	3	5	3	2	4	2	3	3	2	1	2	3	3	2	2	3	3	2	2	2	2	3	3	3	3	4	4	2	2	3	2	2	2
1125	2	2	2	2002	2	3	3	5	2	3	4	3	5	3	1	1	1	2	5	1	5	4	2	3	3	3	3	4	3	2	4	4	3	3	3	4	3	2	1	2	3	3	2	1	2	2	2	2	1
1126	2	2	2	2001	4	5	3	5	3	3	4	2	4	3	2	3	2	2	2	1	3	2	2	3	3	2	2	4	3	3	3	4	3	3	3	2	3	3	3	2	2	4	4	2	2	2	3	2	2
1127	1	2	2	2001	1	4	3	2	4	2	4	3	3	4	1	1	3	5	3	3	4	3	4	4	3	3	2	3	3	2	2	2	3	2	3	3	2	1	2	2	1	2	3	2	1	3	4	2	3
1128	2	2	2	2002	4	5	3	4	2	2	2	2	2	2	2	2	2	2	3	2	2	3	2	3	3	3	3	3	3	3	3	3	3	3	3	3	3	3	3	3	3	3	3	2	2	2	2	2	2
1129	3	2	2	2002	2	2	3	3	4	1	2	3	4	4	1	1	1	1	3	1	3	2	4	3	2	3	2	3	2	3	4	3	3	3	3	4	3	3	2	3	3	2	2	1	1	2	2	1	1
1130	1	2	2	2002	4	5	3	3	2	4	3	2	2	3	1	1	1	1	3	1	1	1	4	4	2	2	2	2	3	3	2	2	2	3	1	3	3	4	2	3	3	3	2	3	2	1	1	2	2
1131	2	2	2	2002	2	5	3	2	3	1	4	2	4	5	1	1	3	2	4	2	3	2	3	3	2	4	3	3	2	3	2	2	2	2	3	4	2	2	1	2	2	2	1	2	3	2	2	3	2
1132	2	2	2	2001	4	5	3	5	2	2	2	4	3	4	4	4	4	5	4	2	3	2	4	4	2	1	2	3	2	2	2	4	4	2	3	2	2	4	2	3	3	3	3	2	2	2	2	2	2
1133	3	2	2	2002	1	5	3	5	3	1	2	3	3	3	2	1	3	1	4	1	4	4	3	3	2	2	2	3	3	2	3	3	3	2	1	3	3	3	3	1	1	3	3	1	1	1	1	1	1
1134	1	2	2	2000	1	1	2	3	3	3	3	2	3	3	2	2	2	2	2	2	2	2	2	4	3	1	1	4	4	2	2	3	4	1	2	3	2	1	2	2	2	2	3	1	1	1	1	2	2
1135	1	2	2	2001	1	1	2	3	2	1	5	5	5	5	3	3	1	5	5	3	5	2	5	4	2	3	2	4	3	2	4	3	3	2	2	3	2	3	2	3	2	3	3	2	1	1	3	4	4
1136	2	2	2	2002	1	5	3	5	3	4	4	4	3	2	4	4	3	4	2	2	4	4	3	3	3	3	3	3	3	3	3	2	3	2	3	3	1	1	1	3	3	2	2	2	2	3	2	1	2
1137	3	2	2	2002	1	1	5	3	5	3	3	3	4	4	3	3	4	2	4	2	4	4	4	4	3	1	3	2	2	3	3	2	2	2	3	3	3	2	2	4	3	2	3	2	2	2	4	3	3
1138	2	2	2	2001	2	3	3	5	1	1	2	4	1	1	1	1	1	2	1	1	1	1	1	4	1	1	1	1	1	1	3	2	4	2	1	3	4	1	4	1	3	3	3	1	1	4	1	4	2
1139	3	2	2	2002	1	1	3	4	2	2	4	3	3	2	4	2	2	2	2	2	2	2	2	4	1	1	1	4	3	1	2	2	4	1	2	2	2	3	3	2	1	4	4	1	1	1	1	1	1
1140	2	2	2	2002	5	4	4	4	2	2	3	3	3	2	3	2	2	3	3	1	3	3	3	4	3	2	2	3	2	2	3	3	3	2	2	2	2	3	4	2	2	3	3	2	2	4	2	2	2
1141	1	2	2	2002	2	3	2	5	2	2	5	2	5	5	5	4	5	5	4	3	3	3	3	3	2	2	2	3	2	2	2	2	3	2	2	2	2	2	2	2	2	2	2	1	1	1	2	2	1
1142	1	2	2	2002	1	1	3	4	1	2	3	2	2	1	2	1	1	1	2	1	2	1	1	4	2	1	1	4	3	1	2	2	3	1	2	1	1	4	2	1	3	4	3	1	1	1	1	1	1
1143	2	2	2	2002	1	3	3	5	4	3	5	4	5	3	5	3	3	2	5	4	5	3	4	4	1	1	2	4	3	2	3	4	3	2	1	1	2	3	3	3	2	4	4	2	1	2	2	2	2
1144	2	2	2	2001	1	5	2	5	5	2	4	5	5	3	1	1	1	2	4	1	2	4	4	3	2	3	3	3	3	2	3	2	2	2	2	3	2	2	2	3	2	3	3	3	3	3	3	3	3
1145	2	2	2	2001	3	4	3	4	4	1	4	3	4	4	1	1	1	5	4	3	4	3	4	3	4	4	4	3	2	3	4	3	2	3	3	4	4	3	2	4	3	3	2	2	4	3	4	3	3
1146	1	2	2	2002	1	1	3	4	3	2	2	2	2	2	1	1	1	4	1	1	1	1	4	3	1	2	3	2	2	4	3	2	3	2	3	3	2	4	2	3	3	4	2	2	1	1	1	2	2
1147	2	2	2	2001	4	5	3	4	3	3	3	2	3	3	3	2	2	5	4	2	2	2	3	3	2	2	2	4	3	2	2	3	3	2	2	2	2	4	3	2	2	3	3	1	1	1	2	3	1
1148	2	2	2	2002	2	3	3	4	3	2	4	3	3	4	4	2	3	4	4	2	3	3	4	3	3	3	3	3	2	2	3	3	3	2	2	2	2	2	3	3	3	3	3	2	2	2	2	2	2
1149	2	2	2	2002	2	3	3	5	2	2	4	4	4	4	1	3	3	3	4	4	4	4	4	3	1	1	1	3	3	2	3	3	3	2	2	2	2	3	4	4	3	3	3	2	1	2	2	3	2
1150	2	2	2	2002	1	3	3	4	2	2	2	4	2	1	2	1	1	1	2	1	1	3	1	4	2	1	1	4	2	1	4	3	3	2	2	2	2	4	1	2	3	3	3	2	2	2	2	2	2
1151	1	2	2	2002	1	3	4	1	4	2	2	3	2	4	2	2	2	1	2	1	1	2	4	3	3	3	3	3	3	2	2	3	2	3	3	3	3	2	3	3	2	3	4	2	2	1	2	1	1
1152	3	2	2	2002	4	2	3	3	2	2	3	2	2	2	2	2	2	2	2	2	2	2	2	4	2	2	4	3	3	1	2	3	3	2	3	2	2	4	4	3	2	3	4	2	2	2	2	2	2
1153	3	2	2	2002	2	2	2	4	2	2	3	3	3	3	3	3	3	3	3	3	3	3	3	3	2	2	2	3	3	2	2	3	3	2	1	2	2	3	3	2	2	3	3	1	1	2	2	2	2
1154	2	2	2	2002	1	3	3	2	2	2	4	2	4	2	2	1	1	1	4	1	4	2	3	4	3	3	3	3	3	2	2	3	3	2	2	2	2	3	3	2	2	3	3	1	1	1	2	2	1
1155	2	2	2	2001	2	3	3	4	2	3	3	3	3	2	2	2	1	4	4	2	3	1	2	4	3	3	2	3	2	2	3	2	3	2	2	2	2	2	3	2	3	3	3	2	2	3	2	2	2
1156	2	2	2	2002	1	4	2	4	2	1	3	2	3	1	1	3	1	2	3	1	4	1	3	3	2	1	3	4	4	1	3	3	4	1	3	1	1	1	3	2	1	3	4	1	1	1	1	3	1
1157	3	2	2	2002	3	3	2	3	2	2	4	3	3	3	4	3	2	4	4	3	4	3	3	4	2	3	3	3	3	3	3	4	4	2	2	2	2	3	3	2	3	3	3	2	2	2	2	2	2
1158	3	2	2	2002	1	3	3	5	3	3	5	4	5	5	4	2	3	4	4	4	4	4	3	3	3	2	2	4	4	3	3	3	3	2	2	3	2	2	3	3	2	3	3	1	2	2	3	1	1
1159	1	2	2	2002	1	5	5	3	5	3	3	4	3	4	3	1	2	5	5	3	2	3	5	3	3	3	3	3	3	3	3	3	3	3	3	3	3	3	3	3	3	3	3	2	2	2	2	2	2
1160	1	2	2	2001	1	3	3	3	3	2	4	3	3	3	2	2	2	2	2	2	4	3	3	3	2	3	2	3	3	2	3	3	3	3	2	2	2	2	3	2	3	2	3	2	1	1	2	2	1
1161	3	2	2	2001	1	3	3	5	5	5	4	3	2	2	3	3	3	3	3	3	3	3	3	3	2	2	2	3	3	2	3	3	3	3	3	2	3	3	3	3	3	3	2	2	3	2	3	3	2
1162	3	2	2	2002	1	1	1	3	5	3	3	3	3	5	2	1	2	3	2	2	3	3	5	4	2	2	2	4	3	2	3	2	3	2	2	2	2	3	3	3	2	4	4	2	2	2	2	2	2
1163	1	2	2	2002	4	5	3	4	3	2	3	3	3	3	3	2	3	4	3	2	3	3	3	3	3	3	3	3	3	3	3	3	3	3	2	2	2	2	2	2	2	2	2	2	2	2	2	1	2
1164	2	2	2	2001	1	1	3	4	4	2	4	4	3	4	1	1	1	4	3	3	4	4	4	3	3	3	3	3	3	3	3	3	3	3	2	3	3	3	3	3	3	3	3	2	2	2	2	2	2
1165	1	2	2	2001	2	3	3	3	4	3	3	2	3	4	2	2	3	2	4	4	4	2	4	3	3	3	3	2	2	3	3	2	2	3	3	3	3	2	2	3	3	3	2	2	2	2	2	3	3
1166	3	2	2	2002	1	4	4	1	3	4	4	4	5	5	5	4	3	5	5	3	5	4	4	4	1	2	2	4	4	1	2	3	4	1	2	2	1	4	3	1	2	4	4	2	1	2	2	1	1
1167	2	2	2	2001	2	3	3	3	4	4	4	3	3	4	2	3	2	4	4	2	4	3	3	3	3	3	3	3	3	3	3	3	2	3	3	4	3	2	2	2	2	3	3	2	3	3	3	3	3
1168	2	2	2	2001	1	3	3	2	4	2	3	3	3	4	1	1	1	2	4	2	4	3	4	3	2	1	2	4	3	1	3	3	3	2	1	2	2	3	2	3	2	2	3	2	1	2	2	2	2
1169	2	2	2	2001	1	3	3	4	2	3	3	4	4	4	4	2	3	3	3	2	3	4	2	3	3	2	3	3	2	2	3	3	3	3	2	4	3	2	2	3	3	3	3	3	3	2	3	2	2
1170	3	2	2	2002	1	5	5	5	1	1	4	4	5	5	5	2	2	2	3	1	3	3	1	4	1	1	1	4	4	1	1	4	4	1	1	1	1	4	4	1	1	4	4	1	1	1	1	1	1
1171	1	2	2	2002	2	3	3	4	3	3	2	3	3	3	4	2	3	2	1	1	3	2	3	3	2	3	2	3	3	2	3	3	4	2	2	2	2	3	3	2	1	3	3	1	2	1	2	2	3
1172	2	2	2	2002	1	3	3	3	2	2	3	2	4	3	2	2	2	3	4	2	3	2	3	3	3	3	3	4	3	2	3	3	3	3	2	3	2	3	2	3	2	4	4	2	2	2	2	2	2
1173	2	2	2	2000	1	3	2	2	2	2	2	2	4	3	2	2	2	2	2	2	2	2	2	1	1	1	2	4	3	1	3	2	2	1	1	2	2	3	3	4	3	2	4	2	2	1	4	3	1
1174	2	2	2	2001	3	5	5	4	2	2	2	1	2	3	2	1	1	3	3	2	2	1	3	4	1	2	1	3	3	2	3	3	3	2	2	3	2	2	2	3	1	2	3	2	2	2	1	3	2
1175	3	2	2	2002	4	5	3	4	1	1	2	2	2	1	4	2	2	4	3	2	2	1	3	4	1	1	1	3	3	1	2	3	4	1	1	2	1	3	4	1	1	4	4	1	1	1	1	1	1
1176	2	2	2	2002	1	2	3	5	4	4	4	3	4	4	4	3	2	5	5	2	4	4	4	3	2	2	2	4	2	2	2	3	3	2	2	3	2	2	3	3	2	3	3	1	1	1	2	2	1
1177	2	2	2	2001	1	3	2	3	4	2	2	3	3	4	2	2	2	3	3	2	3	2	3	4	3	3	4	3	2	4	4	2	4	2	2	4	4	3	3	4	2	4	4	2	3	2	2	4	3
1178	3	2	2	2002	1	1	2	4	1	1	1	1	1	1	4	1	1	4	4	1	1	1	1	4	4	1	1	4	4	1	1	4	4	1	1	1	1	4	4	1	1	4	4	1	1	4	4	1	1
1179	2	2	2	2002	4	5	3	3	1	2	3	4	3	4	1	1	2	4	4	2	3	4	3	3	2	1	2	3	2	1	3	3	3	2	1	2	3	2	3	3	2	4	4	2	2	1	2	2	2
1180	1	2	2	2001	1	3	5	3	2	4	3	3	3	2	1	1	2	3	3	1	1	3	1	3	3	3	3	3	2	3	4	4	2	2	2	4	2	3	1	3	1	2	2	2	2	1	2	3	3
1181	2	2	2	2000	2	3	3	3	3	2	3	4	3	2	3	4	3	3	4	4	3	2	2	3	2	3	2	3	3	2	3	3	4	3	3	3	3	2	2	2	3	2	3	2	2	2	3	3	2
1182	3	2	2	2002	1	3	5	5	1	2	3	2	3	2	1	1	1	3	4	2	4	2	2	3	3	3	2	3	3	1	2	3	3	2	2	1	2	2	4	3	3	4	3	2	2	3	2	1	2
1183	3	2	2	2002	1	5	2	4	2	3	3	4	4	3	2	2	3	2	2	1	2	4	3	3	3	3	3	3	3	1	2	4	3	2	2	2	2	4	2	3	3	3	2	3	3	3	4	4	2
1184	1	2	2	2002	2	4	2	5	2	2	3	2	2	2	4	3	2	4	4	2	4	2	2	3	3	2	2	3	2	1	2	3	3	3	2	2	2	2	3	2	2	4	4	2	2	2	1	1	2
1185	2	2	2	2002	1	4	3	5	2	1	2	1	1	3	3	1	1	1	1	1	2	1	3	3	2	2	4	3	1	3	2	2	3	1	1	1	2	3	2	2	1	3	4	1	1	1	2	1	1
1186	2	2	2	2000	3	1	3	1	4	1	5	4	5	3	3	1	1	3	5	3	3	3	3	3	3	4	3	3	3	3	3	3	3	3	3	3	3	3	3	3	3	3	3	2	2	2	2	2	2
1187	1	2	2	2000	4	5	3	3	3	1	2	2	1	3	1	2	2	1	2	2	2	3	2	3	2	3	3	2	3	2	3	3	3	3	3	2	2	3	4	2	3	3	3	1	2	2	2	2	1
1188	2	2	2	2002	1	3	2	3	5	1	1	4	2	2	1	1	4	2	4	2	5	3	1	4	3	2	2	4	3	1	2	3	3	2	2	3	2	3	3	4	2	4	4	2	2	2	3	3	2
1189	2	2	2	2003	2	5	5	5	1	1	2	4	3	3	2	1	3	1	5	1	3	3	1	3	2	1	2	4	3	1	2	4	3	2	1	1	2	2	3	2	1	3	4	2	2	2	2	1	3
1190	1	2	2	2001	3	3	5	4	4	1	5	5	5	4	4	5	3	5	5	5	5	5	5	3	3	3	2	3	1	3	3	3	2	3	3	3	3	3	3	2	3	3	3	1	1	1	1	1	2
1191	1	2	2	2000	2	4	5	1	5	3	5	4	5	5	3	2	3	4	5	3	3	4	5	3	3	3	3	3	2	3	3	2	2	3	3	3	3	2	3	3	3	2	2	2	2	2	2	2	3
1192	1	2	2	2002	5	5	3	5	2	1	4	4	4	5	4	2	2	5	4	3	5	4	1	4	3	2	3	3	4	2	2	3	3	3	1	2	2	3	2	4	3	3	2	2	1	1	2	2	2
1193	1	2	2	2002	3	4	3	5	1	2	3	2	3	2	3	2	2	1	3	2	2	2	1	3	3	2	2	4	2	3	4	3	2	2	3	4	3	3	1	2	2	3	1	2	3	1	2	1	2
1194	3	2	2	2002	1	3	3	2	3	1	3	4	1	1	2	3	2	1	4	2	4	4	4	3	3	1	2	2	3	2	3	1	2	2	2	2	2	3	1	3	2	2	3	2	4	2	2	2	3
1195	3	2	2	2003	3	4	2	5	4	2	4	4	5	5	5	5	3	2	4	2	2	3	2	4	1	2	2	4	4	1	1	4	4	1	1	1	2	4	4	2	2	4	4	1	1	1	2	2	2
1196	1	2	2	2002	1	1	2	5	2	3	4	5	4	2	1	2	1	4	4	2	1	5	1	3	2	1	1	3	2	1	2	2	2	2	1	2	2	3	2	2	1	3	4	3	1	1	2	2	2
1197	1	2	2	2001	3	3	5	3	3	1	1	3	1	1	1	1	1	1	3	1	1	4	4	4	1	1	1	3	3	1	1	3	3	1	1	1	1	3	1	1	1	4	4	1	1	1	1	1	1
1198	2	2	2	1998	1	4	5	5	3	2	3	3	3	2	3	4	4	4	3	1	4	4	3	3	3	3	4	2	3	4	4	4	3	4	4	4	4	3	2	2	4	3	3	4	4	4	4	4	4
1199	1	2	2	2002	4	5	4	4	2	2	2	3	2	3	1	3	2	2	2	2	1	2	2	3	2	2	1	2	2	2	3	3	3	3	3	3	3	3	3	2	2	3	3	2	1	1	1	2	1
1200	1	2	2	2002	1	3	2	3	2	1	2	4	3	4	2	2	2	1	2	2	2	4	4	3	2	2	2	3	2	2	2	2	3	2	2	2	2	2	2	3	3	3	3	2	1	1	2	1	1
1201	1	2	2	2000	2	3	3	4	3	5	4	1	2	2	1	2	2	4	3	1	3	1	2	4	1	1	1	4	4	1	2	2	3	1	1	2	1	1	3	2	1	3	3	2	2	2	2	2	2
1202	1	2	2	1999	3	3	3	2	3	2	1	2	1	3	1	1	1	2	3	1	1	3	2	3	2	1	2	4	3	1	2	3	3	2	1	1	2	3	4	3	2	4	4	2	1	3	2	1	2
1203	2	2	2	2002	1	3	3	5	3	1	5	5	5	3	5	3	5	5	5	5	5	5	3	4	1	1	1	4	3	1	3	2	2	2	1	3	3	3	3	3	4	4	4	4	2	1	1	1	1
1204	2	2	2	2002	1	2	3	5	4	4	5	3	5	4	4	3	2	5	5	2	4	1	3	4	2	2	2	4	4	2	2	2	3	3	1	2	2	4	3	2	2	3	3	2	2	1	1	1	1
1205	2	2	2	2002	1	1	5	4	2	2	4	2	2	3	2	2	2	5	3	2	3	2	2	3	2	3	3	2	2	3	4	2	3	2	3	3	2	3	2	3	2	3	3	2	2	2	2	2	1
1206	3	2	2	2002	3	3	4	4	2	1	1	4	2	2	2	3	2	2	2	2	2	4	2	4	2	1	1	4	4	1	3	3	4	2	2	2	2	4	3	3	2	4	4	2	1	2	2	2	2
1207	1	2	2	2000	3	5	2	5	4	3	5	4	5	4	3	3	3	3	5	4	5	4	4	4	2	3	3	3	2	3	4	3	3	1	3	4	3	2	2	2	3	2	3	2	2	1	2	1	3
1208	1	2	2	2001	3	3	1	5	4	4	5	3	4	4	4	5	4	5	4	5	4	3	5	3	2	2	3	3	2	2	2	3	4	2	2	3	2	3	3	4	3	4	4	2	3	3	3	2	2
1209	3	2	2	2001	1	1	3	4	2	4	3	3	2	2	2	2	3	2	2	2	3	3	2	3	3	2	3	4	4	3	3	4	3	2	3	3	2	3	3	2	3	2	3	2	2	2	3	1	1
1210	3	2	2	2001	4	5	3	4	1	1	4	4	4	4	3	1	1	3	2	1	1	1	2	3	3	3	3	3	2	3	3	3	3	3	3	3	3	3	3	3	3	3	3	1	2	1	2	2	1
1211	1	2	2	2002	1	3	3	1	2	2	4	2	2	4	2	2	2	2	2	2	2	2	2	4	2	1	2	4	3	3	3	2	3	3	2	2	2	4	2	3	2	4	3	2	2	2	2	3	3
1212	3	2	1	2002	1	3	2	1	1	1	1	1	1	1	1	1	1	1	1	1	1	4	1	4	3	3	3	4	3	3	3	4	3	2	1	3	2	4	2	2	2	2	3	2	2	1	2	2	2
1213	2	2	2	2002	1	1	2	3	2	2	3	2	3	2	2	2	2	2	2	2	3	2	2	3	2	3	2	3	2	3	3	2	2	2	2	3	2	2	2	4	2	3	2	2	2	2	2	2	2
1214	3	2	1	2002	1	3	3	4	2	2	4	4	2	2	2	2	4	2	2	2	4	4	2	4	1	1	1	4	4	1	1	3	4	1	1	1	1	4	1	1	1	4	4	1	1	4	1	1	1
1215	1	2	1	2002	3	5	3	3	2	3	2	3	2	2	2	2	2	2	2	2	2	2	2	3	3	2	3	3	3	2	2	2	2	3	2	3	3	1	2	3	3	2	1	3	2	3	2	2	2
1216	2	2	1	2001	3	4	3	4	1	1	4	4	4	2	2	2	2	1	4	2	3	4	2	4	2	3	3	4	4	2	3	3	3	3	3	3	2	3	2	3	3	3	3	2	2	3	2	2	2
1217	2	2	1	2002	4	5	3	4	1	2	3	2	3	1	1	1	1	1	3	1	1	1	1	4	1	2	2	4	3	2	2	2	3	1	1	1	1	1	2	1	2	3	3	1	1	1	1	1	1
1218	1	2	1	2000	1	4	3	4	3	2	2	4	2	4	2	2	2	2	4	3	4	3	4	3	2	2	3	4	3	2	3	3	3	2	1	3	3	4	3	3	2	3	4	3	1	2	3	3	3
1219	1	2	1	2002	4	5	3	2	2	1	2	2	2	2	1	1	1	1	2	1	1	2	2	3	2	2	2	3	3	2	3	2	2	2	2	3	3	2	2	3	2	2	2	1	1	2	2	2	2
1220	1	2	1	2002	1	3	5	3	2	2	3	2	4	4	1	1	1	1	2	2	2	2	2	3	3	3	3	3	3	2	2	2	2	2	2	3	2	2	2	3	2	2	2	2	2	2	3	2	2
1221	1	2	1	2002	4	4	3	3	1	2	3	3	3	3	2	1	1	1	3	1	1	2	2	4	2	2	2	4	3	1	2	2	2	2	3	3	2	2	2	2	2	2	3	1	1	1	1	3	1
1222	2	2	1	2002	3	5	3	4	3	2	4	4	4	2	2	1	1	3	4	4	4	3	2	3	3	2	3	3	1	1	3	3	3	3	1	1	2	3	2	3	2	3	2	2	2	2	2	2	2
1223	2	2	1	2002	1	4	2	2	3	3	3	1	3	1	1	1	1	1	1	1	1	1	2	4	3	3	3	4	3	1	4	3	3	2	3	4	3	1	1	2	1	3	2	2	2	2	1	3	2
1224	3	2	1	2002	4	3	3	5	3	4	4	5	3	4	4	2	2	3	4	1	2	4	4	4	2	1	2	4	2	3	3	2	2	3	2	3	3	2	2	2	3	2	2	2	2	3	1	2	2
1225	1	2	1	2002	1	3	3	2	3	4	2	3	3	4	1	1	2	2	2	3	2	3	4	3	3	4	2	3	2	1	1	3	2	1	1	2	3	2	2	4	3	1	1	2	2	1	4	2	2
1226	1	2	1	2002	4	5	3	2	2	2	2	3	2	1	2	1	1	1	2	2	2	3	2	3	2	2	3	4	3	2	2	3	3	2	2	2	2	2	2	3	2	3	3	2	2	3	3	2	1
1227	1	2	1	2002	2	3	3	3	2	2	2	2	2	3	3	1	2	2	2	2	2	2	2	3	1	1	1	4	3	1	2	3	3	2	1	2	2	3	3	2	3	3	3	1	1	2	2	1	2
1228	2	2	2	2000	3	3	2	3	2	4	1	4	1	2	2	1	2	1	4	1	3	4	1	3	2	2	3	3	2	2	3	2	3	3	2	2	3	1	1	3	2	2	3	1	1	3	1	4	2
1229	1	2	1	2001	4	5	3	3	3	2	3	3	2	4	3	2	2	4	3	2	4	3	3	4	1	3	1	3	3	3	3	2	2	3	3	2	3	2	2	3	2	3	2	2	2	2	3	1	2
1230	1	2	1	2002	3	2	2	4	4	1	3	4	3	3	2	4	2	5	4	2	3	3	5	3	2	3	3	3	3	2	3	1	2	3	3	3	3	2	2	3	3	2	2	2	2	2	2	2	2
1231	1	2	1	2002	4	5	4	4	1	2	2	4	3	1	4	5	4	1	1	1	1	3	1	3	3	3	3	3	3	4	2	3	2	2	3	4	3	3	1	3	3	2	2	3	3	3	2	3	2
1232	1	2	1	2002	4	5	3	3	1	1	3	3	2	2	2	1	1	1	1	1	1	1	1	3	1	1	1	1	1	1	1	1	1	1	1	1	1	1	1	1	1	1	1	1	1	1	1	1	1
1233	1	2	1	2001	4	4	3	5	1	3	2	4	2	2	1	1	2	2	3	3	4	3	3	4	3	1	2	4	4	2	2	4	3	2	1	3	3	2	2	2	2	3	3	3	2	3	2	3	2
1234	1	2	1	2001	4	5	3	3	5	2	5	5	5	4	3	3	2	4	5	1	2	4	5	4	2	2	1	4	4	1	2	3	4	1	1	1	1	3	3	3	2	4	4	1	1	1	3	4	2
1235	1	2	1	2002	4	5	3	3	2	2	2	2	2	3	2	1	2	1	2	1	1	2	3	3	2	2	2	3	3	2	3	2	3	2	2	2	2	3	2	2	2	2	2	1	1	1	1	1	1
1236	1	2	1	2002	4	4	3	5	1	3	3	4	3	1	3	1	1	1	3	1	3	3	1	3	2	2	2	3	3	3	3	3	3	3	1	2	1	3	3	1	2	3	4	1	1	1	3	3	3
1237	3	2	1	2002	4	5	3	5	1	3	4	4	4	3	1	1	4	2	4	3	5	4	2	4	1	1	1	4	4	1	1	4	3	2	1	1	1	4	3	3	1	3	4	2	1	2	2	1	1
1238	1	2	1	2001	1	5	3	4	2	3	4	4	3	2	4	4	4	2	3	2	2	3	2	4	1	1	1	4	3	1	2	2	3	1	2	2	3	2	4	3	2	3	4	2	1	2	2	3	2
1239	1	2	1	2000	4	5	4	4	2	2	2	3	2	2	2	2	2	2	2	2	3	2	2	4	1	1	1	4	2	1	3	3	4	2	3	2	2	4	4	2	2	3	4	1	1	1	2	3	2
1240	1	2	1	2000	4	3	3	4	2	2	3	2	3	2	1	1	2	3	2	2	2	2	2	2	2	2	2	3	3	2	3	2	3	2	1	2	2	2	3	3	3	3	3	2	2	1	1	3	2
1241	1	2	1	2002	2	3	3	4	2	1	4	3	4	3	3	2	2	1	3	2	1	3	3	4	2	2	2	4	3	2	2	2	3	2	2	2	2	1	2	2	2	2	3	2	2	2	2	2	2
1242	2	2	1	2002	3	4	4	4	2	2	2	3	2	2	3	2	2	2	2	2	2	2	2	4	2	2	3	3	3	2	2	3	3	2	2	2	2	2	2	2	2	3	4	2	2	2	2	2	2
1243	1	2	1	2002	3	5	2	5	1	2	4	4	2	2	4	4	2	2	3	1	1	3	1	3	1	2	2	3	2	1	2	2	2	2	1	1	1	3	3	3	2	4	4	2	1	1	1	3	3
1244	1	2	1	2002	4	5	4	2	2	2	2	2	2	2	2	1	1	1	3	1	2	3	2	4	3	3	3	3	3	2	2	3	3	2	3	3	3	2	2	2	2	2	2	2	2	1	1	1	1
1245	1	2	1	2003	2	4	3	1	2	2	3	2	2	3	4	1	2	1	2	1	3	1	2	3	2	1	2	3	2	3	1	2	3	1	2	1	2	3	2	1	2	1	1	2	1	1	2	1	3
1246	1	2	1	2002	5	5	5	4	1	1	1	1	1	1	1	1	1	1	1	1	1	1	1	4	1	1	1	4	3	1	3	3	3	2	1	1	1	4	2	2	2	3	3	1	1	1	1	1	1
1247	1	2	1	2001	1	1	3	4	2	2	2	3	2	2	4	2	1	2	2	1	1	2	2	3	2	1	3	3	2	1	2	2	3	2	3	3	3	4	3	2	4	3	3	2	1	2	2	1	1
1248	1	2	1	2002	4	5	4	1	1	1	1	2	1	2	1	1	1	5	3	1	1	1	3	4	1	1	2	3	4	1	1	4	4	2	1	2	1	2	3	3	2	3	3	2	1	3	2	1	2
1249	1	2	1	2002	4	4	3	3	2	4	3	3	1	1	3	3	3	3	3	3	1	3	2	4	2	1	1	4	2	1	1	1	2	1	1	1	1	1	4	3	1	3	4	1	1	1	1	2	2
1250	1	2	1	2000	4	5	3	5	2	2	4	4	3	3	4	2	3	3	4	2	2	4	2	3	2	2	2	3	2	3	2	3	2	3	1	3	2	3	2	2	3	3	2	2	1	2	3	3	3
1251	1	2	1	2002	4	5	4	3	1	1	2	3	1	3	3	2	2	1	3	1	1	2	2	4	1	1	1	3	3	1	1	4	4	1	1	1	1	2	3	1	1	3	3	1	1	1	1	1	1
1252	1	2	1	2001	3	4	3	4	2	2	2	1	2	1	2	1	1	1	2	1	2	1	2	3	2	2	2	3	2	2	3	3	3	3	2	2	2	3	2	2	3	3	3	2	2	3	2	2	2
1253	1	2	1	2001	1	3	4	1	2	3	3	5	2	1	1	1	1	1	1	1	1	3	3	4	1	1	1	4	4	3	3	3	3	2	1	1	1	2	3	2	1	3	3	1	1	1	1	1	1
1254	1	2	1	2002	2	2	3	2	1	1	3	2	2	2	2	2	2	2	2	2	2	2	2	4	1	2	2	4	4	2	2	4	4	2	2	2	2	4	3	2	2	4	4	1	1	1	1	2	2
1255	1	2	1	2002	4	5	3	2	4	2	2	4	3	4	3	3	2	3	3	2	3	2	3	3	3	3	3	3	4	3	3	2	2	3	3	3	3	3	3	3	3	3	3	2	3	2	2	3	3
1256	1	1	1	2003	4	5	2	3	2	2	2	3	3	3	3	3	4	2	2	2	2	3	2	3	2	3	3	3	3	2	3	4	3	2	2	3	2	2	2	3	3	2	2	3	3	2	3	3	2
1257	1	1	1	2002	1	2	2	2	1	1	5	1	5	1	1	1	1	1	5	1	3	1	1	4	1	1	1	1	1	1	1	1	1	1	1	1	1	1	1	1	1	1	1	1	1	4	3	3	4
1258	1	1	1	2003	1	2	3	4	3	1	2	3	2	2	1	3	2	2	2	1	1	1	4	1	2	1	1	1	1	1	1	1	1	1	1	1	1	1	3	4	2	2	4	1	1	4	2	4	4
1259	1	1	1	2002	5	4	4	5	3	5	5	5	5	5	5	5	5	5	5	2	5	5	5	2	4	4	3	1	4	4	3	3	2	4	4	4	4	1	1	4	4	1	3	2	2	1	3	4	4
1260	1	1	1	2003	1	2	3	2	3	1	3	2	3	2	1	1	1	2	3	2	1	1	1	4	3	3	3	2	1	3	4	3	3	3	2	4	3	2	1	4	2	3	3	2	2	1	1	1	2
1261	1	1	1	2002	4	5	5	4	2	2	2	3	2	2	1	1	1	4	2	1	4	2	2	4	1	1	1	4	2	1	2	3	3	3	1	2	2	4	4	1	1	4	4	2	2	2	1	2	1
1262	1	1	1	2003	1	4	2	5	1	3	5	5	5	5	5	5	5	5	5	1	3	3	2	4	4	4	4	4	4	4	4	4	4	4	1	3	2	3	3	3	3	3	3	4	4	4	4	4	4
1263	1	1	1	2003	1	3	3	5	5	3	3	4	5	5	1	1	1	1	5	1	1	5	5	4	1	1	1	1	3	1	1	4	4	1	2	2	2	2	4	3	3	3	4	2	2	2	2	2	2
1264	1	1	1	2002	2	2	4	4	2	3	4	2	2	2	3	3	4	1	2	2	2	2	2	2	2	2	2	3	3	2	2	3	4	2	2	3	2	1	3	4	2	4	4	2	2	2	2	2	2
1265	1	1	1	2002	2	3	3	2	2	2	3	2	2	2	2	2	2	2	3	2	2	2	3	3	2	3	2	3	3	2	3	3	3	2	2	3	2	3	2	3	3	3	3	2	2	2	2	3	2
1266	1	1	1	2002	1	2	3	3	3	1	3	1	3	3	1	1	1	4	2	1	2	1	3	3	2	3	3	3	3	2	4	4	4	2	1	2	3	3	2	2	2	2	2	2	2	3	2	2	3
1267	1	1	1	2004	1	3	3	3	3	2	4	2	4	4	3	2	2	2	4	2	4	3	3	4	2	2	3	3	3	1	3	3	2	3	3	3	3	2	1	3	2	3	3	2	3	2	2	4	3
1268	1	1	1	2003	3	3	3	4	2	2	3	2	4	5	4	2	3	2	4	1	1	3	4	3	2	2	1	1	3	2	1	3	3	2	2	2	3	3	2	3	2	3	3	2	2	2	2	2	3
1269	1	1	1	2003	1	3	3	4	2	3	4	3	3	2	1	2	4	1	4	2	4	4	1	4	3	2	4	3	3	2	3	3	3	2	1	2	2	2	2	4	2	2	3	3	3	3	3	3	2
1270	1	1	1	2002	1	2	5	4	2	2	2	3	2	2	2	2	2	2	3	3	3	3	2	3	2	2	2	4	3	2	2	4	4	1	1	2	2	3	3	2	2	3	3	2	2	2	2	3	2
1271	1	1	1	2003	3	1	5	3	3	1	1	1	1	2	4	1	3	1	1	1	1	1	1	3	3	2	3	3	2	2	3	3	2	3	1	3	2	2	2	2	3	3	3	2	3	4	2	3	3
1272	1	1	1	2003	2	3	3	4	3	2	2	2	2	4	2	1	3	2	3	1	1	1	3	4	1	1	1	3	3	1	3	4	3	2	2	3	2	3	2	1	3	3	3	2	1	2	2	2	2
1273	1	1	1	2002	1	1	1	5	2	2	4	5	4	2	2	3	2	4	4	3	3	5	3	4	2	3	3	3	2	3	4	3	4	2	2	3	3	3	2	2	3	2	3	3	3	3	3	3	3
1274	1	1	1	2002	2	4	2	2	2	1	1	1	4	3	1	2	2	1	4	1	5	2	2	4	1	1	1	3	3	1	3	3	3	1	3	3	1	2	3	2	1	3	3	1	1	1	1	1	1
1275	1	1	1	2003	1	2	5	4	4	3	5	5	5	3	4	4	2	3	4	4	2	3	4	3	3	3	4	3	1	4	4	1	3	3	4	4	4	2	1	3	2	3	1	3	3	3	3	3	1
1276	1	1	1	2003	2	2	4	5	3	2	2	1	1	2	2	1	2	2	1	1	2	1	2	4	2	2	2	4	3	2	3	4	3	2	1	1	1	2	4	2	2	3	4	2	2	2	2	2	3
1277	1	1	1	2004	1	3	3	5	5	1	5	5	2	1	3	4	5	5	3	4	1	3	4	2	4	4	3	1	2	4	3	4	1	3	3	3	2	3	1	4	4	3	2	2	2	3	2	3	2
1278	1	1	1	2003	1	2	3	4	3	2	3	2	3	2	3	2	2	3	2	2	2	2	2	3	2	2	2	3	3	2	3	3	3	2	2	2	2	3	2	2	2	3	3	1	1	2	2	1	2
1279	1	1	1	2003	3	3	4	1	2	2	2	1	2	3	1	1	1	1	2	1	1	1	2	4	1	1	1	4	4	1	2	4	4	1	1	1	1	4	4	3	1	4	4	1	1	1	1	1	1
1280	1	1	1	2002	3	4	3	5	3	2	2	5	4	2	3	1	3	3	5	2	1	3	3	4	1	2	2	4	2	2	3	4	3	2	2	2	2	4	2	3	3	4	3	2	1	4	3	2	3
1281	1	1	1	2003	4	3	4	2	2	2	2	1	1	4	1	1	1	1	1	1	1	1	2	4	1	1	1	4	4	1	2	4	4	1	1	1	1	4	4	2	1	4	4	1	1	1	1	1	1
1282	1	1	1	2003	4	5	3	5	4	3	4	2	4	1	4	1	2	1	4	1	4	2	2	3	2	4	4	2	2	4	3	1	3	2	1	2	2	2	3	1	2	3	2	2	2	3	1	2	2
1283	1	1	1	2001	1	3	3	3	3	2	3	2	2	2	2	2	2	2	2	2	2	2	2	3	3	2	3	3	3	3	3	3	3	3	2	3	3	3	2	3	3	3	3	2	1	1	1	1	1
1284	1	1	1	2002	3	4	3	3	3	2	2	2	2	2	2	2	2	2	2	1	2	2	2	4	2	2	2	4	4	1	3	4	4	1	1	1	1	3	3	2	1	4	4	1	1	1	1	1	1
1285	1	1	1	2003	1	5	3	2	1	1	1	1	3	2	3	1	4	2	4	1	1	4	2	4	2	2	2	4	4	3	3	4	3	2	1	1	2	2	2	2	1	4	4	3	2	3	4	4	4
1286	1	1	1	2003	3	3	4	2	1	1	1	1	1	1	1	1	1	1	1	1	1	3	1	4	1	1	1	4	3	1	2	4	4	1	1	1	1	3	3	2	2	4	4	1	1	1	1	1	1
1287	1	1	1	2002	3	4	4	4	2	2	5	5	5	4	4	4	4	4	5	4	5	5	4	3	3	3	3	3	2	3	3	2	2	3	3	2	3	3	2	3	3	2	2	2	2	2	2	2	2
1288	1	1	1	2003	2	3	3	3	3	1	2	3	3	2	1	1	1	1	3	2	3	2	2	3	1	2	2	3	1	2	3	3	3	2	2	1	2	2	2	3	3	3	2	2	1	3	3	2	1
1289	1	1	1	2002	2	3	3	1	2	1	2	2	1	2	2	1	1	5	2	1	2	2	2	4	3	2	2	4	3	1	3	2	3	1	1	2	2	2	1	2	2	3	3	2	2	2	2	2	2
1290	1	1	1	2004	1	2	4	3	3	2	3	3	3	3	3	2	2	3	4	1	2	3	4	2	2	3	2	3	3	1	2	3	3	3	1	2	3	2	2	2	2	2	2	2	2	1	2	2	2
1291	1	1	2	2003	1	2	3	4	2	2	3	3	4	2	4	2	4	4	4	2	3	3	3	3	3	3	3	3	3	3	2	4	3	3	2	4	3	2	2	3	3	2	2	3	3	2	3	3	3
1292	1	1	2	2003	1	3	4	5	1	3	4	4	2	1	2	2	1	2	4	1	3	2	1	4	2	3	3	3	4	2	2	3	4	2	3	3	2	2	1	1	2	4	3	3	2	3	2	3	2
1293	1	1	2	2003	3	3	3	4	2	2	3	2	2	3	2	2	1	3	3	2	1	1	2	3	2	1	3	4	2	2	4	4	3	3	1	3	3	2	3	4	1	3	4	1	3	3	2	2	3
1294	1	1	2	2002	1	5	3	5	5	3	5	5	5	5	2	4	2	2	4	4	4	3	5	3	3	1	4	3	1	1	3	3	3	3	2	1	3	3	4	3	3	3	4	2	2	2	2	2	2
1295	1	1	2	2003	2	3	2	5	3	1	2	2	4	2	1	1	1	3	4	2	4	2	2	3	1	1	1	4	4	2	3	2	4	2	2	1	1	3	4	3	2	4	4	1	1	1	2	2	2
1296	1	1	2	2003	2	4	3	4	2	2	3	2	3	3	2	3	3	4	3	3	4	2	2	4	2	2	2	4	3	2	3	3	3	3	1	3	3	2	2	3	3	4	4	2	2	3	2	3	2
1297	1	1	2	2003	1	3	5	3	2	2	2	2	2	2	2	2	2	2	2	2	2	2	2	3	2	1	2	3	3	2	2	2	2	2	2	2	2	2	2	2	2	2	2	1	1	1	1	1	1
1298	1	1	2	2002	3	3	5	2	3	1	3	1	1	2	1	1	4	1	2	1	3	1	1	4	2	2	1	4	3	2	3	2	3	2	2	2	1	3	3	2	2	3	4	2	2	1	1	2	1
1299	1	1	2	2002	1	1	1	5	4	2	2	4	3	4	3	1	1	5	3	2	2	1	4	2	3	3	3	2	3	3	4	2	2	4	2	4	3	2	2	4	4	1	1	3	3	3	3	3	3
1300	1	1	2	2003	2	5	3	3	2	3	2	4	1	1	2	2	2	1	1	1	3	3	2	3	2	3	3	3	3	2	3	2	3	2	2	2	2	2	2	3	3	3	3	2	2	2	2	2	2
1301	1	1	2	2002	1	2	3	3	2	3	2	2	2	2	1	1	1	2	2	2	1	2	3	4	3	3	3	4	4	1	1	3	4	2	1	2	2	4	3	1	2	4	4	1	1	2	2	3	2
1302	1	1	2	2002	1	2	3	5	5	4	3	2	2	4	2	2	2	4	3	1	2	2	5	4	3	3	2	3	2	3	3	3	2	3	2	3	3	3	2	4	3	2	2	2	1	2	2	2	2
1303	1	1	2	2004	2	4	3	4	3	2	2	2	3	2	3	2	1	3	3	2	3	2	3	4	2	2	2	3	2	1	2	2	2	3	3	2	3	2	2	3	2	2	3	2	2	2	2	2	2
1304	1	1	2	2003	1	2	3	5	2	3	3	3	3	4	3	3	2	2	2	2	2	3	3	4	2	3	3	4	3	2	2	3	3	3	2	3	2	3	1	3	2	4	4	2	2	1	2	2	2
1305	1	1	2	2003	1	2	5	5	1	2	4	4	4	3	1	3	2	4	4	3	4	4	1	4	1	1	3	4	2	1	3	3	4	1	1	3	3	2	2	1	2	4	3	2	2	3	2	2	1
1306	1	1	2	2003	1	1	5	5	2	5	2	2	2	2	2	2	4	2	2	1	3	2	2	3	2	2	2	4	3	2	3	3	3	3	3	3	3	3	3	3	2	3	3	2	1	2	2	1	1
1307	1	1	2	2002	1	2	3	5	3	2	5	4	4	3	3	2	1	5	5	5	5	3	3	3	2	2	2	3	2	3	3	2	2	2	2	3	3	4	2	3	3	3	4	2	2	2	3	3	2
1308	1	1	2	2001	1	1	1	3	3	1	2	3	3	3	1	1	1	2	1	1	1	3	3	4	2	1	2	4	3	1	2	3	3	3	1	1	2	3	3	3	3	3	4	1	1	1	3	1	1
1309	1	1	2	2002	1	2	3	1	3	1	3	3	2	2	2	2	2	1	1	1	1	3	1	3	2	2	2	4	4	2	2	3	3	2	2	2	2	2	2	2	2	3	3	1	1	2	2	2	1
1310	1	1	2	2003	1	2	3	4	4	2	2	3	3	3	2	2	2	2	3	2	2	2	3	3	3	3	3	3	3	3	3	3	3	3	3	3	3	2	2	2	3	2	2	1	2	2	2	2	2
1311	1	1	2	2002	1	1	3	2	1	2	4	5	3	2	1	2	1	1	2	1	1	5	4	3	2	2	2	4	4	3	4	2	3	3	3	3	2	2	1	3	2	2	2	1	1	3	4	2	4
1312	1	1	2	2003	1	1	3	5	1	4	2	2	2	4	2	4	5	1	2	2	3	2	3	3	3	3	3	4	1	4	3	4	1	3	3	4	3	2	1	3	2	3	3	2	2	4	4	4	2
1313	1	1	2	2002	3	4	4	2	1	1	4	2	4	2	1	1	1	1	4	2	3	2	1	4	1	1	1	4	3	1	3	3	3	2	1	2	1	3	4	2	1	3	4	2	1	2	2	2	2
1314	1	1	2	2001	1	1	5	2	2	2	3	1	4	3	2	1	1	1	3	2	2	1	2	3	3	3	3	4	4	3	3	3	3	3	2	2	3	3	2	3	2	3	4	2	2	2	1	1	1
1315	1	1	2	2003	3	2	4	4	2	3	3	2	3	3	4	2	2	3	2	3	3	2	3	3	3	3	3	2	3	3	3	3	3	3	3	3	3	2	1	2	3	3	2	2	2	3	2	2	2
1316	1	1	2	2003	2	5	3	3	3	3	4	3	3	3	2	2	2	4	4	2	3	4	3	3	2	2	2	3	3	1	2	2	3	2	2	2	2	3	3	3	2	3	3	2	2	1	1	2	2
1317	1	1	2	2001	2	3	3	3	2	2	2	2	2	2	3	2	2	1	2	1	2	2	1	3	2	1	3	4	3	2	2	3	3	2	1	2	2	3	3	2	2	3	4	1	1	2	2	2	1
1318	1	1	2	2002	2	4	3	4	4	3	3	4	4	4	4	2	4	2	4	3	3	3	4	3	3	2	2	4	3	2	3	4	3	3	2	3	3	3	3	2	2	4	4	2	2	3	2	3	3
1319	1	1	2	2003	1	3	5	2	2	1	1	1	2	3	1	1	1	2	3	1	2	3	3	3	2	1	2	3	2	3	3	4	2	3	1	2	3	2	2	3	1	2	3	1	2	1	1	2	2
1320	1	1	2	2003	1	4	3	4	1	3	4	3	2	2	2	1	1	1	4	1	4	4	2	3	1	2	3	2	3	3	3	3	2	2	3	3	2	2	3	3	2	3	2	1	1	3	3	3	2
1321	1	1	2	2001	3	2	5	4	2	3	2	2	2	1	2	1	2	1	2	2	3	2	2	3	2	1	2	4	3	2	3	3	3	2	1	2	2	2	2	2	1	3	4	2	2	1	2	3	2
1322	1	1	2	2003	3	3	4	4	2	1	2	3	4	2	2	2	4	3	4	2	2	3	4	4	3	3	3	3	2	3	4	3	3	2	2	4	3	3	1	2	3	3	3	1	2	1	1	1	1
1323	1	1	2	2002	2	4	2	5	3	4	5	2	4	3	3	2	2	2	4	2	4	2	3	3	3	3	3	3	2	3	3	2	2	3	3	3	3	4	2	3	3	3	3	2	2	1	3	2	2
1324	1	1	2	2002	3	4	3	5	3	2	4	3	3	3	3	2	3	1	4	2	4	3	3	3	3	3	2	3	3	3	3	2	2	2	3	3	3	3	3	2	2	3	3	2	2	3	2	2	2
1325	1	1	2	2003	2	3	4	5	2	1	1	2	1	1	1	1	2	2	2	2	2	2	3	4	1	2	1	4	4	2	2	4	4	2	2	2	3	3	3	2	2	4	4	2	2	2	2	3	2
1326	1	1	2	2003	1	5	3	3	3	2	3	2	2	2	3	2	2	2	2	2	2	2	2	3	2	2	2	4	2	2	2	3	3	2	2	2	2	2	2	2	2	2	2	2	2	2	2	2	2
1327	1	1	2	2003	1	5	3	4	1	1	3	2	4	3	2	2	4	3	4	1	3	2	1	4	1	3	3	4	4	1	3	4	4	2	1	2	2	3	2	3	2	4	4	1	1	1	2	2	1
1328	1	1	2	2003	2	3	3	4	3	2	2	1	1	3	3	3	2	4	3	1	4	1	2	3	2	2	2	3	3	2	3	2	3	2	2	2	2	3	3	3	2	3	3	2	2	3	2	2	2
1329	1	1	2	2003	2	5	3	4	1	2	2	3	3	1	3	1	3	3	3	1	3	3	2	4	1	2	4	4	4	2	2	1	4	1	1	2	1	4	3	1	1	4	4	2	1	2	2	1	1
1330	1	1	2	2002	2	5	3	2	1	1	2	2	2	1	1	1	1	1	1	2	2	2	1	4	3	3	3	4	4	3	3	3	2	2	2	3	2	2	1	2	3	4	3	2	1	3	2	2	3
1331	1	1	2	2003	2	3	3	4	2	1	1	3	1	2	2	2	2	2	2	2	2	2	2	4	3	4	2	3	3	3	4	2	3	3	3	4	4	4	2	3	4	4	2	2	2	3	3	3	3
1332	1	1	2	2003	1	3	3	4	3	2	2	2	2	2	2	2	3	4	4	2	2	2	3	4	3	3	3	3	3	1	3	3	3	3	2	3	2	1	3	2	3	3	3	2	2	2	2	2	3
1333	1	1	2	2003	1	3	3	5	2	4	3	4	3	2	1	1	4	4	4	4	3	4	2	4	2	1	3	4	4	1	3	4	4	3	1	3	2	4	3	3	3	4	4	2	2	2	2	2	2
1334	1	1	2	2003	2	3	3	5	2	4	3	2	1	1	2	2	3	4	1	1	3	2	2	4	2	2	2	4	3	2	3	4	4	2	2	2	2	3	3	2	2	4	4	2	1	2	2	2	2
1335	1	1	2	2002	2	2	2	3	2	2	3	1	1	1	1	1	1	1	1	1	1	1	1	3	1	2	1	4	3	1	1	3	2	1	1	1	1	2	2	3	2	3	2	1	1	1	1	1	1
1336	1	1	2	2003	3	2	5	3	3	2	1	1	4	4	3	1	2	2	3	2	1	1	1	4	1	1	1	3	2	2	3	3	3	2	3	3	2	2	2	3	3	3	4	1	1	3	2	2	1
1337	1	1	2	2003	2	3	3	5	1	4	3	2	2	2	1	1	1	1	1	1	2	1	1	3	2	2	3	3	2	1	2	4	3	2	2	2	2	3	3	3	1	3	4	1	1	1	1	2	2
1338	1	1	2	2002	1	3	3	4	2	3	3	2	3	4	4	3	5	4	3	2	3	3	2	3	3	3	3	4	2	2	4	4	3	3	2	3	3	2	3	2	3	3	3	2	2	3	3	3	2
1339	1	1	2	2002	2	4	3	5	2	3	4	4	4	4	2	2	3	3	2	2	4	3	4	3	2	2	3	4	4	1	2	4	4	3	2	3	3	4	4	4	3	4	4	2	2	2	3	3	3
1340	1	1	2	2003	1	5	3	4	4	2	2	2	1	3	2	3	1	1	3	1	2	1	3	3	4	3	3	3	3	2	3	3	2	3	2	3	3	3	2	3	2	2	3	1	2	2	2	2	2
1341	1	1	2	2003	1	1	4	1	3	2	3	2	3	1	1	1	1	2	2	1	2	2	2	4	1	1	1	3	3	2	2	3	3	2	2	1	3	2	1	1	2	1	3	1	1	3	1	2	1
1342	1	1	2	2003	1	2	3	4	3	2	3	2	3	3	2	1	2	2	2	2	2	2	2	3	2	2	2	4	3	2	3	3	3	2	2	2	2	3	3	2	3	3	4	2	2	2	2	2	2
1343	1	1	2	2003	2	5	3	5	4	2	2	3	4	3	4	2	2	5	2	1	4	2	3	4	3	3	2	3	3	1	1	3	3	3	1	3	3	3	3	3	3	3	3	2	2	2	1	1	2
1344	1	1	2	2003	2	3	3	5	1	1	4	3	3	2	4	2	1	2	2	1	3	3	1	4	1	1	1	4	4	2	2	4	4	1	1	1	1	4	4	1	2	4	4	1	1	1	1	1	2
1345	1	1	2	2002	1	1	3	4	3	2	2	2	2	4	2	2	3	2	3	3	1	3	4	3	2	2	2	2	3	3	3	3	2	3	2	2	2	3	2	3	2	3	2	1	1	2	2	2	1
1346	1	1	2	2002	1	2	3	3	2	1	5	1	4	1	4	1	3	1	3	2	2	3	3	3	3	3	3	3	3	3	3	3	3	2	1	3	2	2	3	3	2	2	3	1	1	3	2	2	3
1347	1	1	2	2002	2	3	3	3	2	3	2	2	3	3	2	2	2	3	3	2	3	2	2	3	2	2	2	3	3	3	2	3	3	3	3	3	3	3	2	3	3	3	3	2	2	3	2	3	2
1348	1	1	2	2002	4	5	3	3	3	2	2	2	2	3	3	2	2	2	2	2	2	2	2	4	2	2	2	2	3	2	2	3	3	2	1	2	2	3	4	3	2	4	4	1	1	1	2	2	2
1349	1	1	2	2002	1	5	3	4	3	1	3	5	3	2	2	1	2	4	4	3	2	4	5	3	3	3	3	3	3	3	4	2	3	3	4	3	3	2	2	2	3	2	2	1	1	1	1	1	1
1350	1	1	2	2003	2	4	3	5	2	2	5	3	2	3	1	1	1	1	3	1	2	2	3	4	1	1	2	4	4	1	3	3	3	1	1	1	1	1	4	3	2	3	4	1	1	1	1	1	1
1351	1	1	2	2003	2	4	3	5	3	4	5	5	3	2	1	1	5	5	5	5	5	5	3	4	4	4	4	2	2	4	4	4	3	4	3	4	4	1	1	2	2	1	1	3	4	4	3	4	4
1352	1	1	2	2003	1	3	3	2	3	2	2	2	2	2	2	2	2	2	2	2	3	3	3	3	2	2	2	3	3	3	2	2	3	2	2	2	3	2	2	2	2	2	2	1	1	1	2	2	1
1353	1	1	2	2003	2	4	3	4	4	3	3	2	3	3	3	3	2	4	3	2	4	2	4	3	3	1	2	1	2	1	1	2	2	2	2	1	1	2	1	3	2	2	2	3	2	2	2	1	2
1354	1	1	2	2003	1	4	3	3	1	1	1	1	2	1	1	1	1	1	1	1	2	1	1	4	1	1	2	4	4	1	1	4	4	2	1	2	2	4	4	1	1	4	4	1	1	1	1	1	1
1355	4	2	1	2001	4	3	4	2	3	4	3	3	4	3	2	1	1	2	3	3	3	3	3	3	2	3	2	2	2	2	2	2	2	2	1	3	2	3	3	2	3	4	2	1	1	1	2	2	3
1356	4	2	1	2000	3	4	4	5	1	1	3	3	5	1	1	1	1	5	5	1	1	5	5	4	1	1	1	4	4	1	4	4	4	1	2	2	1	1	3	2	1	1	4	1	1	1	1	2	2
1357	1	1	1	2002	1	2	2	4	3	2	3	3	3	3	3	3	3	3	3	3	3	4	3	4	1	1	1	4	4	1	1	3	3	2	3	3	2	3	2	3	2	3	2	3	2	3	2	3	2
1358	1	1	1	2001	3	4	3	4	4	2	3	3	2	2	3	2	2	4	3	1	3	3	4	3	3	3	3	3	2	2	3	3	3	2	2	3	3	2	2	3	3	3	3	2	2	3	2	3	2
1359	1	1	1	2002	4	5	3	3	1	1	4	4	4	3	3	1	2	4	4	1	3	3	4	3	2	2	2	4	3	3	2	3	2	2	2	2	2	2	2	2	2	2	2	2	1	1	2	1	2
1360	1	1	1	2003	3	2	4	3	2	4	3	2	4	3	2	3	2	2	3	2	3	2	3	4	2	2	3	3	3	2	3	3	3	2	2	2	3	2	3	4	2	2	3	2	2	3	2	2	3
1361	1	1	1	2002	3	3	3	4	3	1	3	3	2	3	1	1	3	1	2	1	1	2	3	4	1	2	1	4	3	1	2	3	3	1	1	2	2	3	3	1	2	3	3	1	1	1	1	1	1
1362	1	1	1	2002	2	5	4	1	1	1	1	5	5	1	1	1	1	1	5	1	1	1	1	4	4	1	4	4	1	4	4	3	1	3	1	4	4	1	1	4	3	1	1	1	4	1	1	4	4
1363	1	1	1	2001	3	3	3	5	3	2	5	5	5	5	3	4	5	5	5	2	3	5	5	3	2	2	4	3	2	1	2	4	2	3	3	3	2	1	2	3	2	3	2	4	4	4	4	4	4
1364	1	1	1	2003	4	5	4	3	3	1	1	1	1	1	2	1	1	1	2	2	1	1	1	4	1	1	1	4	3	1	3	4	4	1	1	1	1	1	2	2	1	3	4	2	1	1	1	1	1
1365	1	1	1	2000	1	3	5	5	5	4	5	4	4	4	2	2	4	3	1	1	5	3	5	3	3	3	3	4	3	1	1	3	2	2	1	3	3	1	1	3	4	2	3	1	1	1	3	3	2
1366	1	1	1	2003	2	3	3	4	3	2	4	4	2	3	4	3	4	2	4	3	5	4	3	3	2	2	2	3	1	1	2	3	1	1	1	2	2	3	3	2	1	4	4	3	1	3	2	1	1
1367	1	1	1	2003	2	5	2	3	1	3	1	2	1	2	2	2	1	1	1	1	3	3	2	3	2	2	1	4	3	2	2	2	2	2	2	2	2	2	2	2	2	2	2	2	2	2	2	2	2
1368	1	1	1	2002	1	1	3	3	2	1	2	4	2	1	1	1	1	2	2	1	1	4	2	4	1	4	2	2	2	3	2	2	2	1	3	4	3	2	1	3	2	2	2	2	2	3	2	3	3
1369	1	1	1	2003	3	4	3	3	1	2	1	1	1	1	1	1	2	3	3	1	5	3	1	4	1	1	1	3	2	2	2	4	2	1	1	3	2	2	2	2	2	2	2	2	2	2	2	2	2
1370	1	1	1	2000	3	3	3	4	4	1	2	2	2	2	2	2	1	1	1	1	2	2	2	1	1	1	2	1	1	1	1	1	3	2	1	1	1	1	1	1	1	1	3	3	2	2	1	2	2
1371	1	1	1	2002	4	4	3	2	2	1	2	2	2	2	2	1	1	1	5	1	2	4	2	4	1	1	1	4	3	3	3	4	4	1	1	2	2	2	2	2	2	4	4	2	1	2	2	3	2
1372	1	1	1	2002	5	5	3	5	1	1	3	5	1	3	3	1	1	1	5	1	5	5	3	4	3	1	2	3	1	2	2	3	3	3	1	3	3	1	3	3	3	2	3	4	2	1	3	3	3
1373	5	2	1	1999	4	4	3	4	3	3	3	3	3	2	3	2	2	2	3	3	4	3	2	4	3	3	2	3	4	1	3	3	3	2	2	3	3	2	2	2	3	3	3	2	1	2	2	2	2
1374	4	5	2	2000	2	4	3	2	2	2	1	1	1	1	2	1	1	4	2	1	2	1	1	4	1	1	3	4	3	3	2	3	4	1	1	3	3	4	1	2	3	4	4	2	1	2	2	1	1
1375	5	2	1	1999	4	5	3	3	2	3	4	2	2	1	3	3	3	1	2	1	1	1	3	3	3	2	3	2	4	2	4	3	2	3	2	3	3	4	2	3	2	2	2	2	3	3	2	2	3
1376	4	2	1	2000	2	4	5	1	1	4	1	1	1	1	1	1	1	1	1	1	1	1	1	3	3	3	3	2	2	2	3	2	3	1	2	2	3	2	2	1	3	2	1	2	2	2	1	2	1
1377	5	2	1	2001	4	4	4	5	3	2	3	3	3	3	5	4	2	5	3	2	5	3	2	4	1	1	1	4	4	1	3	4	4	1	1	1	1	4	4	2	2	2	2	2	2	3	3	3	2
1378	4	2	1	2002	4	4	5	5	1	3	2	3	3	3	2	2	3	1	4	2	2	3	2	4	2	2	3	4	3	2	2	3	3	2	1	4	2	4	1	2	2	4	3	2	3	3	2	2	2
1379	4	2	1	2000	4	5	3	3	2	2	3	2	3	2	2	2	2	2	3	2	3	3	2	4	1	1	1	2	3	2	4	2	2	4	1	2	3	1	3	3	1	3	1	1	1	1	1	1	2
1380	4	2	1	2000	4	5	5	2	2	2	3	2	1	2	1	1	1	2	2	1	3	2	2	4	1	1	1	4	3	1	1	3	4	1	1	1	1	3	4	3	1	3	4	1	1	1	1	2	1
1381	4	2	1	2001	4	1	4	3	2	2	3	3	2	3	2	1	1	3	2	3	1	3	3	4	1	1	1	4	4	2	2	4	4	2	1	2	2	3	4	3	2	3	4	2	1	2	2	3	1
1382	4	2	1	2000	4	5	4	3	1	4	3	1	2	1	3	1	1	1	1	1	1	1	1	4	2	2	2	4	2	1	3	2	4	2	3	3	2	3	2	2	2	2	2	1	1	2	1	2	2
1383	4	2	1	2000	4	5	3	3	2	1	2	3	3	2	1	1	1	2	2	1	2	3	2	3	2	1	2	4	4	2	2	4	4	2	1	2	2	4	3	2	3	4	3	2	1	1	2	1	2
1384	4	2	1	2002	5	5	5	3	2	2	2	2	3	2	1	3	2	3	3	1	2	2	2	3	3	1	3	3	3	2	4	4	2	2	2	3	3	2	2	4	2	3	4	4	3	4	4	4	4
1385	4	2	1	2001	4	5	5	5	2	3	5	5	5	3	5	4	5	5	5	3	5	4	3	4	2	3	3	4	4	3	2	4	4	2	2	2	3	4	4	3	1	2	3	2	3	3	2	4	4
1386	4	2	1	2001	5	4	5	2	1	3	5	4	5	2	1	3	2	3	5	5	2	5	2	4	3	2	3	4	4	1	2	3	3	2	2	2	2	3	2	2	2	3	2	1	2	3	2	3	2
1387	4	2	1	2000	5	5	4	3	2	2	3	3	4	2	4	3	2	3	3	3	4	3	3	3	2	2	4	3	3	3	3	3	3	2	3	2	3	2	2	3	2	3	2	2	2	2	3	3	2
1388	4	1	1	2002	4	5	5	3	2	1	4	2	3	4	2	1	3	4	4	3	5	1	3	4	1	1	1	4	3	2	2	4	4	2	1	1	1	3	3	2	1	4	4	3	1	2	2	1	2
1389	5	2	1	2000	4	5	4	3	1	1	5	2	5	1	2	3	3	4	4	4	3	2	5	3	2	2	2	2	3	4	4	4	4	1	1	1	1	3	3	2	1	4	4	1	1	2	2	2	2
1390	4	1	1	2002	4	4	3	4	2	3	3	3	2	2	3	2	1	3	3	3	3	3	2	3	3	2	2	3	3	2	3	3	3	3	1	2	2	3	3	3	3	3	3	2	2	2	2	3	2
1391	4	1	1	2003	5	5	5	5	1	2	2	2	2	1	3	2	2	4	2	2	3	1	1	4	1	1	1	4	4	1	2	4	4	1	2	1	1	4	4	1	2	4	4	2	1	1	1	2	1
1392	4	2	1	2000	4	5	4	3	1	4	3	1	2	1	3	1	1	1	1	1	1	1	1	4	2	2	2	4	2	1	3	2	4	2	3	3	2	3	2	2	2	2	2	1	1	2	1	2	2
1393	4	1	2	2003	4	5	5	3	1	2	1	1	1	1	1	1	1	1	1	1	1	1	1	3	2	2	2	3	2	1	2	3	3	2	2	2	2	3	2	3	3	3	3	2	1	1	1	1	1
1394	4	1	1	2002	2	3	4	2	1	2	2	1	1	3	1	1	1	1	1	1	1	1	4	3	3	2	2	3	3	3	3	3	3	2	2	2	2	2	2	2	2	3	3	2	2	2	2	2	2
1395	4	1	2	2003	4	4	3	4	1	3	3	3	2	2	3	2	1	2	3	1	3	3	2	4	3	2	1	4	4	1	3	3	4	2	1	2	2	3	4	3	2	4	4	2	1	2	2	2	2
1396	4	1	2	2003	5	5	5	3	2	2	3	2	2	1	2	3	3	4	2	2	2	2	2	3	3	3	2	2	3	2	2	3	3	2	2	1	1	4	4	1	2	4	4	2	2	2	1	2	2
1397	4	1	1	2002	4	5	3	5	2	2	4	4	2	3	1	1	1	4	4	2	1	3	2	4	2	2	2	4	3	2	1	2	3	2	1	2	1	1	1	1	1	3	4	2	1	3	3	2	1
1398	4	1	1	2002	4	4	4	5	2	2	3	3	3	2	3	3	3	3	3	2	3	3	3	4	3	2	2	3	3	2	3	4	3	2	2	3	3	3	2	3	2	3	3	2	2	2	2	2	1
1399	4	1	1	2001	4	4	4	4	2	2	2	2	2	3	2	1	1	1	1	1	2	1	1	4	3	3	1	2	2	2	3	2	2	2	1	4	2	1	1	2	3	2	2	1	1	1	1	2	1
1400	4	1	2	2003	4	4	4	3	1	2	3	3	3	3	4	1	2	1	3	2	1	3	4	3	1	2	2	3	3	3	1	3	4	1	1	2	1	3	1	3	4	3	2	3	1	1	1	1	3
1401	4	1	2	2003	4	3	4	5	5	3	5	3	5	3	1	1	1	1	5	1	1	4	5	3	4	3	1	4	4	2	4	2	1	1	1	1	4	4	3	3	4	4	3	2	2	1	1	3	1
1402	4	1	1	2003	4	5	5	5	1	3	3	3	3	3	3	1	4	3	3	2	3	3	2	3	3	2	3	3	3	3	3	3	3	3	3	2	3	3	2	1	3	2	3	2	2	1	1	2	1
1403	5	1	1	2000	4	5	4	4	2	3	3	4	4	5	4	2	1	3	3	2	2	2	3	4	2	2	2	4	4	3	2	4	4	2	1	2	1	3	4	2	2	4	4	2	1	2	2	2	1
1404	4	1	1	2002	5	5	5	3	1	2	2	1	1	2	1	1	1	4	4	1	1	1	1	4	3	1	2	4	4	1	1	4	4	2	1	1	1	3	4	2	1	4	4	2	1	2	2	2	1
1405	4	3	1	1999	3	5	5	3	2	2	2	2	2	2	2	2	3	2	2	2	2	2	2	4	2	2	2	4	4	2	3	3	4	3	1	1	1	4	3	2	2	3	4	1	2	1	2	2	2
1406	4	5	2	1998	3	5	3	4	1	1	3	2	1	1	3	1	1	5	3	2	3	1	2	3	1	1	1	4	2	1	3	4	3	2	2	3	1	3	2	3	3	3	4	2	1	3	2	3	1
1407	5	1	1	2002	4	5	5	5	3	1	3	3	3	3	2	2	2	2	2	2	2	3	2	3	1	2	2	4	4	2	2	2	4	1	1	1	1	2	4	2	2	3	4	2	1	2	2	1	1
1408	5	1	1	2002	4	5	5	5	3	2	2	2	3	4	4	2	3	2	3	3	2	2	2	4	1	1	1	4	3	2	3	4	3	1	1	2	1	3	3	2	1	4	4	1	1	1	1	1	1
1409	5	1	1	2003	4	4	4	4	1	2	2	2	1	2	2	1	2	3	2	1	3	2	2	4	1	1	1	4	3	1	1	4	4	1	1	2	1	3	3	2	3	4	4	1	1	2	1	2	1
1410	5	1	1	2003	4	5	5	4	2	2	3	2	1	2	3	1	3	3	3	2	4	3	1	4	1	2	1	4	4	1	2	3	4	2	2	3	2	4	2	2	2	3	4	2	2	2	2	2	1
1411	4	1	2	2004	3	5	4	4	1	3	3	4	3	1	1	1	3	3	5	1	2	2	2	3	3	3	2	3	2	3	3	3	3	3	2	3	3	2	2	3	3	2	2	2	2	3	2	2	2
1412	5	1	2	2004	3	5	5	3	4	2	3	2	3	4	2	2	2	3	3	2	3	2	4	3	2	3	2	4	3	2	3	3	3	2	2	2	2	2	3	3	2	3	3	3	2	2	2	2	2
1413	4	1	1	2002	4	4	4	4	2	1	3	3	4	4	4	3	3	2	4	2	3	3	3	4	3	2	2	3	2	2	3	3	3	2	1	3	1	2	3	3	2	3	3	2	3	1	2	2	2
1414	5	1	1	1998	3	3	5	3	1	1	1	1	1	1	2	1	1	1	1	1	2	1	1	4	1	1	1	4	4	1	1	4	4	1	1	1	1	4	4	1	1	4	4	1	1	1	1	1	1
1415	5	1	1	2001	4	4	4	1	1	2	1	1	1	3	1	1	1	3	1	2	2	1	1	4	1	1	4	4	4	1	1	4	4	4	1	1	1	4	4	2	2	2	2	2	2	1	1	1	1
1416	5	1	2	2003	4	5	4	2	1	4	3	2	2	1	1	1	1	1	1	1	2	1	1	3	3	3	3	4	2	2	3	3	2	2	2	3	3	4	2	3	2	4	3	2	2	2	1	2	1
1417	4	1	2	2003	5	5	5	3	1	2	2	1	1	1	1	3	1	1	1	1	1	1	1	4	3	2	3	3	3	2	3	2	3	3	2	2	2	3	3	4	3	3	4	2	2	2	2	2	2
1418	4	1	1	2003	4	5	5	5	3	1	4	2	3	2	2	3	1	5	2	1	3	1	1	3	2	2	2	3	4	2	2	2	2	3	1	1	3	2	1	1	2	3	3	2	2	2	1	2	2
1419	5	1	1	2003	5	4	5	5	1	2	3	3	1	1	2	1	1	1	3	1	3	2	1	3	3	2	2	4	3	2	3	2	3	2	3	3	2	3	3	2	3	3	4	2	1	1	2	2	1
1420	5	1	2	2002	4	5	5	1	1	1	1	1	1	3	1	1	1	1	1	1	1	1	1	4	1	1	1	4	4	1	1	4	4	1	1	1	1	4	4	1	1	4	4	1	1	1	1	1	1
1421	4	1	2	2002	3	5	4	1	2	2	2	3	3	3	4	2	3	2	2	2	2	3	2	4	2	2	2	4	4	1	3	4	4	2	1	3	1	2	4	3	2	4	4	1	2	1	2	2	1
1422	4	1	1	2002	2	3	5	4	1	3	2	1	2	1	3	1	1	1	3	1	1	1	1	4	1	2	3	3	3	2	2	2	3	1	1	2	3	2	2	2	3	2	2	3	3	3	2	2	4
1423	5	2	1	2001	4	5	5	5	2	3	2	4	2	3	4	2	1	3	5	3	2	3	4	3	3	3	3	4	2	3	3	3	3	3	3	2	2	2	2	3	2	3	3	2	3	2	3	3	3
1424	4	1	2	2003	5	3	5	1	3	1	2	4	4	2	2	1	1	4	3	1	1	2	2	4	1	2	2	4	4	1	2	4	4	2	1	2	2	3	3	3	3	4	3	2	1	2	2	1	1
1425	5	1	1	2001	4	5	5	3	3	3	3	3	3	3	3	3	3	3	3	3	3	3	3	3	3	3	3	3	3	3	3	3	3	3	3	3	3	3	3	3	3	3	3	2	2	2	2	2	2
1426	4	2	2	1997	4	4	4	5	1	1	1	1	1	1	2	1	1	1	1	1	1	1	1	4	1	1	1	4	4	1	1	1	4	1	1	1	1	4	4	1	1	4	4	1	1	1	1	1	1
1427	1	1	1	2002	3	3	3	3	1	1	2	2	2	2	2	2	2	2	3	1	2	1	1	4	2	2	2	4	3	2	2	3	3	2	2	2	2	4	3	3	2	2	3	1	2	3	2	3	2
1428	1	1	1	2003	3	3	3	4	2	3	4	2	4	3	4	2	3	2	4	3	4	2	3	4	2	2	2	4	3	2	3	3	4	2	2	3	2	4	3	3	2	1	4	2	2	1	2	1	1
1429	1	1	1	2002	2	4	3	2	1	1	2	2	1	2	1	2	1	1	1	1	2	1	1	3	2	1	3	4	3	3	2	3	4	2	1	3	3	3	2	1	3	2	3	1	2	2	3	2	3
1430	1	1	1	2003	3	3	3	4	3	2	2	2	1	4	2	1	2	1	2	1	3	2	2	3	3	3	2	3	2	2	4	3	3	2	2	3	2	3	2	3	2	3	3	2	2	2	1	1	1
1431	1	1	1	2004	3	4	5	5	4	2	3	2	2	4	1	2	4	5	5	1	3	2	5	3	4	4	3	4	3	2	4	3	3	3	2	2	2	2	1	3	3	3	3	2	2	3	2	3	2
1432	1	1	1	2003	1	4	4	4	2	3	4	1	4	4	5	2	2	4	4	2	1	1	4	4	1	2	2	4	3	2	4	4	4	2	1	1	1	4	4	1	2	3	3	1	1	2	1	4	1
1433	2	1	2	2001	2	4	4	4	3	2	4	3	2	3	3	2	3	5	3	2	2	3	4	4	2	2	2	4	3	2	2	3	2	2	2	2	2	3	4	2	2	2	4	1	2	1	2	1	2
1434	1	1	2	2003	1	1	4	5	1	1	1	2	5	1	3	1	1	1	1	1	1	1	1	4	1	1	1	4	3	1	2	2	4	1	1	3	2	3	1	1	2	4	4	4	1	1	1	3	1
1435	2	1	1	2003	2	5	2	5	2	1	5	3	3	3	1	1	1	1	3	2	1	3	3	4	2	2	1	4	3	1	2	3	3	2	2	2	3	4	3	2	2	4	3	2	2	3	3	4	2
1436	1	1	1	2001	2	5	3	5	4	2	3	3	3	4	3	1	3	5	2	1	2	2	5	4	3	3	2	2	2	2	1	3	3	1	2	2	2	3	3	3	3	3	3	2	2	3	1	3	2
1437	1	1	2	2003	2	5	3	4	3	3	5	4	4	4	3	4	4	3	3	4	3	3	3	4	3	2	2	4	4	2	2	4	3	2	2	2	2	3	3	2	2	4	4	2	2	2	3	2	2
1438	2	1	2	2003	2	4	3	5	2	3	4	4	4	3	3	4	4	5	4	4	3	3	2	4	2	2	2	4	3	2	2	2	3	2	3	3	2	4	2	2	3	4	4	2	1	2	2	1	2
1439	1	1	1	2003	1	3	3	4	1	1	1	2	2	3	4	2	3	1	1	1	2	2	2	4	1	1	1	4	4	1	2	4	2	1	1	2	1	4	2	1	1	4	4	2	1	1	3	3	1
1440	2	1	1	2002	3	4	3	3	2	4	5	5	5	4	3	3	2	2	5	4	3	5	3	3	2	2	3	4	3	2	3	3	3	3	2	3	2	2	3	3	3	2	2	2	2	2	3	3	2
1441	1	1	2	2002	2	4	3	5	3	2	4	4	3	4	2	2	4	2	3	2	2	4	4	3	3	3	3	3	2	3	3	3	3	3	3	3	3	2	2	3	3	2	3	2	2	3	4	3	3
1442	2	1	2	2002	2	3	3	2	1	2	3	2	1	1	1	1	1	1	2	1	1	2	1	3	2	2	4	4	3	2	3	3	4	2	2	4	3	4	3	3	4	4	3	2	4	4	4	3	3
1443	3	1	2	2003	2	5	3	3	2	1	3	3	1	3	1	1	1	1	2	1	3	2	2	4	3	1	2	4	3	2	2	3	3	3	1	3	2	4	2	2	2	4	4	2	3	2	2	2	2
1444	1	1	2	2002	1	3	2	4	1	2	4	3	4	2	3	2	1	5	4	1	2	3	2	4	2	2	2	4	3	2	3	4	3	2	2	2	2	4	2	2	2	3	4	1	1	1	1	1	1
1445	1	1	2	2003	3	3	5	5	2	2	2	2	1	2	2	3	2	2	2	1	2	1	1	4	3	2	2	4	3	2	2	2	4	2	2	2	2	3	2	3	2	3	4	1	2	2	2	2	2
1446	1	1	2	2003	4	5	3	5	3	2	4	4	4	3	5	5	1	1	5	3	5	2	3	3	3	4	3	3	3	4	3	4	3	1	1	4	4	1	4	4	4	4	4	4	4	4	4	4	4
1447	1	1	1	2002	3	3	4	5	3	2	4	3	2	2	3	2	1	1	4	3	3	3	3	4	3	3	3	4	2	3	3	4	3	2	2	3	3	3	2	1	1	4	4	2	2	3	2	1	2
1448	1	1	1	2003	3	4	3	4	3	1	2	1	3	1	1	1	2	1	1	1	1	1	2	4	1	1	1	4	4	1	2	3	2	1	1	1	1	4	3	1	1	4	4	1	1	1	1	1	1
1449	1	1	2	2003	2	4	3	4	2	2	2	1	3	1	2	2	2	4	3	2	3	1	3	4	3	1	2	4	3	1	1	2	3	2	1	3	3	4	2	4	2	4	4	2	1	4	4	4	2
1450	2	1	2	2003	2	3	3	5	3	2	3	4	3	3	4	4	3	4	4	2	3	3	3	3	2	3	3	3	2	2	2	3	2	3	2	3	3	3	2	3	3	2	3	2	2	2	2	2	2
1451	1	1	2	2002	1	3	3	5	2	3	5	2	2	5	1	1	1	4	2	1	1	1	1	4	3	2	2	4	2	2	1	1	3	1	3	2	1	4	2	2	2	3	3	1	1	3	3	1	2
1452	1	1	2	2003	4	3	3	1	2	3	3	1	3	3	1	2	2	4	3	1	3	1	2	4	3	3	2	3	3	2	3	3	3	3	1	2	2	3	2	3	2	3	3	2	2	2	1	1	1
1453	1	1	2	2002	1	3	3	5	3	3	5	3	5	4	4	2	3	5	5	2	1	2	2	4	1	1	4	3	1	2	2	4	3	1	1	2	2	4	4	3	2	4	4	1	1	2	2	3	3
1454	1	1	1	2001	3	3	3	3	2	2	1	2	2	2	2	2	2	2	2	1	1	2	2	2	2	2	3	3	3	3	2	2	3	3	2	2	2	4	2	3	3	3	3	2	2	3	2	2	2
1455	2	1	2	2003	1	4	3	4	3	2	2	3	2	2	2	2	2	4	2	3	2	2	2	4	4	1	2	3	2	2	2	2	4	1	1	3	2	2	3	2	3	4	4	2	2	1	1	1	1
1456	1	1	1	2003	1	3	3	4	4	2	4	2	2	2	2	2	1	1	4	2	4	2	4	3	3	3	3	3	2	3	3	3	2	3	2	3	3	3	2	3	2	2	2	3	3	2	2	3	3
1457	1	1	1	2002	2	3	4	5	3	1	1	4	1	4	1	1	1	1	1	3	1	1	3	4	2	4	3	4	3	1	3	4	3	1	2	2	2	3	1	3	4	3	4	4	1	1	1	1	3
1458	1	1	1	2003	2	3	3	1	4	3	3	4	2	2	2	2	2	2	2	2	2	3	4	3	2	2	2	4	2	2	2	3	3	3	2	2	3	3	3	2	2	2	2	2	2	2	2	2	2
1459	1	1	1	2003	1	3	3	3	4	2	2	2	1	2	2	3	3	4	2	2	2	3	3	4	2	2	3	4	3	2	2	3	2	2	3	3	3	3	2	2	2	3	4	2	2	2	2	2	2
1460	1	1	1	2003	2	3	3	3	2	3	2	3	1	3	3	3	2	3	2	3	3	3	3	4	3	3	3	3	3	2	2	3	2	2	2	2	2	2	2	2	3	3	3	2	2	2	2	3	2
1461	1	1	1	2002	1	4	4	4	3	1	4	4	4	4	1	1	1	3	4	2	3	4	3	3	2	2	3	3	3	3	3	3	3	3	2	3	3	3	2	3	3	3	3	2	2	2	2	2	2
1462	1	1	1	2003	4	4	3	5	3	3	3	3	3	3	5	4	3	3	3	2	3	2	3	4	2	3	2	3	3	1	2	3	3	1	1	2	2	1	2	3	2	3	2	2	1	2	1	2	1
1463	1	1	1	2003	3	5	3	2	2	2	2	2	2	2	2	2	2	2	2	2	2	2	2	3	1	2	2	3	1	1	3	2	3	2	2	2	2	3	3	2	2	2	2	1	1	1	1	1	1
1464	1	1	1	2003	3	3	3	4	4	4	3	2	2	4	3	2	1	1	2	1	3	1	3	2	3	3	2	2	2	2	3	3	2	3	2	3	3	2	3	3	2	3	2	2	2	3	2	2	2
1465	1	1	1	2003	3	5	4	4	3	3	3	3	3	3	3	3	3	3	3	3	3	3	3	3	1	1	1	3	2	1	1	2	3	2	1	1	1	1	1	1	1	1	1	1	1	1	1	1	1
1466	1	1	2	2003	3	5	4	1	2	3	3	1	1	2	4	3	2	1	1	2	1	1	2	4	2	3	3	4	3	2	2	4	4	2	2	3	2	4	2	2	2	4	3	2	1	1	2	2	1
1467	1	1	2	2003	1	2	3	1	1	1	1	1	1	1	1	1	1	1	1	1	1	1	1	4	1	3	4	3	2	3	3	2	3	2	1	4	3	4	3	1	3	4	2	1	3	3	1	3	1
1468	1	1	1	2002	2	4	3	3	3	1	3	3	4	3	3	4	3	1	3	1	2	2	1	3	4	4	1	3	2	2	1	1	2	2	2	3	2	3	2	3	4	4	2	2	1	1	1	1	2
1469	1	1	1	2003	1	3	3	3	2	2	2	2	3	3	3	3	1	1	2	1	1	1	2	3	3	3	2	3	2	2	3	2	2	2	2	2	2	2	2	3	2	3	2	2	2	2	2	2	3
1470	1	1	1	2002	3	3	3	4	2	3	2	2	3	3	3	1	1	1	2	2	2	2	3	3	3	2	2	4	3	1	1	3	3	2	2	2	2	1	1	2	3	3	3	2	1	3	2	1	1
1471	1	1	1	2003	5	4	4	3	2	4	2	5	2	3	4	2	5	2	2	1	5	4	1	3	1	1	2	4	2	1	4	4	3	1	2	1	2	4	1	3	3	4	4	2	3	4	2	2	1
1472	1	1	1	2003	3	3	4	1	3	4	4	4	4	4	1	1	1	4	4	3	4	3	4	1	3	3	3	2	2	3	3	4	2	3	3	3	3	2	2	3	3	2	2	3	3	1	1	3	3
1473	1	1	1	2002	2	5	3	5	2	1	4	4	3	3	2	1	1	1	1	1	3	3	1	4	3	1	3	4	3	1	2	4	4	2	2	2	1	3	4	3	2	3	3	2	1	1	3	2	3
1474	1	1	1	2003	1	4	3	5	3	2	4	2	4	2	3	5	3	1	3	1	2	2	3	4	3	2	3	3	2	2	4	2	3	2	2	3	3	2	2	4	3	2	2	3	2	3	2	3	2
1475	1	1	1	2002	1	5	3	4	2	1	1	3	1	1	1	1	4	1	2	1	1	2	2	3	2	1	2	4	3	1	1	4	3	2	1	2	1	2	3	3	2	1	3	1	1	2	2	2	2
1476	1	1	1	2002	1	4	3	3	3	3	2	2	1	1	1	1	1	1	1	1	1	1	1	4	1	1	1	4	2	2	3	2	3	1	2	2	1	1	1	2	2	3	3	1	1	2	2	2	1
1477	1	1	1	2003	3	4	3	5	1	3	1	2	1	3	5	1	1	1	4	1	1	1	1	4	3	3	3	4	3	1	1	3	4	3	3	3	3	4	1	2	1	4	4	2	2	2	2	1	1
1478	1	1	1	2003	3	4	3	1	2	1	2	2	2	3	1	1	1	1	2	2	1	2	2	4	3	2	2	2	4	3	4	4	4	3	1	3	2	2	3	2	2	4	4	2	2	1	2	2	2
1479	1	1	1	2003	1	5	5	5	2	1	3	4	3	3	1	2	3	1	4	3	2	3	3	4	3	3	3	3	2	2	3	4	3	3	2	3	2	3	2	3	2	3	2	2	3	2	2	2	2
1480	1	1	1	2003	3	4	3	1	1	1	1	1	1	2	1	1	3	1	1	1	1	3	4	4	1	1	3	4	4	1	3	1	3	1	1	1	2	3	4	2	2	4	4	1	1	1	1	1	1
1481	1	1	1	2003	1	3	3	4	1	2	4	4	2	2	2	2	2	2	3	2	3	3	2	4	1	1	2	4	4	1	2	4	4	1	1	1	1	2	3	2	4	3	4	1	1	1	2	2	2
1482	1	1	1	2003	5	4	4	1	1	1	3	1	1	1	1	1	3	4	2	1	1	1	1	4	3	3	3	2	3	2	3	4	3	3	3	3	3	3	1	1	3	3	2	2	3	2	2	4	1
1483	1	1	1	2001	3	5	3	1	1	1	2	2	2	1	1	1	1	1	2	1	2	1	3	4	1	2	1	4	4	1	2	4	4	1	1	1	1	4	3	2	1	4	4	1	1	1	1	1	1
1484	1	1	1	2002	3	5	3	5	3	2	3	3	4	5	3	2	4	1	2	2	3	2	4	3	3	2	2	3	2	2	2	3	3	1	1	2	3	3	2	3	3	3	3	1	1	1	2	2	1
1485	1	1	2	2003	2	5	3	5	2	5	4	3	4	2	3	2	3	4	4	4	2	4	2	4	2	2	3	3	2	3	3	3	3	2	2	2	2	3	3	1	2	2	2	1	2	2	3	1	4
1486	1	1	2	2003	1	5	3	5	3	2	5	4	4	1	1	1	1	1	2	1	1	1	1	4	1	1	1	4	4	1	2	4	4	1	1	1	1	4	3	1	1	4	4	1	1	1	1	1	1
1487	1	1	2	2002	1	5	3	5	3	2	4	4	4	3	3	2	2	4	3	3	3	3	3	4	2	2	3	4	2	2	1	2	3	2	3	3	2	3	3	2	3	3	4	2	2	3	2	2	3
1488	1	1	1	2003	1	4	3	1	2	2	4	4	4	3	4	4	4	2	3	3	2	3	4	4	3	4	4	3	2	2	2	2	4	2	3	3	3	4	3	1	2	3	2	2	2	3	3	3	3
1489	1	1	1	2003	1	4	4	3	3	1	3	2	4	2	1	1	1	1	3	3	2	2	2	4	4	3	3	3	2	3	4	3	2	2	2	4	4	1	1	3	3	3	3	2	2	3	2	2	2
1490	1	1	2	2003	4	5	2	5	3	4	4	3	4	5	5	5	5	4	3	2	4	2	5	3	3	2	2	3	2	3	3	4	2	4	2	4	4	3	2	3	4	2	3	2	3	4	2	2	2
1491	1	1	2	2003	1	1	3	5	2	1	5	4	5	3	5	2	1	5	5	3	4	3	3	4	3	3	2	4	3	1	2	3	3	1	2	3	2	4	3	2	2	4	4	1	1	3	2	3	2
1492	1	1	1	2003	2	5	3	5	2	3	3	2	2	2	3	2	3	3	2	2	2	2	2	4	1	3	2	4	3	2	1	4	4	2	2	4	2	4	2	2	3	2	3	3	3	3	3	3	3
1493	1	1	1	2002	1	5	3	5	3	3	5	4	3	2	2	2	2	2	4	1	2	4	1	4	4	2	4	4	3	2	3	3	3	2	3	3	3	4	3	4	3	3	3	3	2	2	2	2	2
1494	1	1	1	2003	3	3	4	3	2	1	1	1	1	3	1	1	1	1	3	1	3	1	1	4	1	3	2	3	2	1	4	3	3	2	2	3	1	3	2	2	2	3	4	1	1	1	1	2	2
1495	1	1	1	2003	1	3	3	2	1	1	3	5	1	1	1	1	1	1	5	1	1	4	1	4	1	2	3	4	4	1	3	3	3	1	2	2	2	4	1	2	3	3	3	1	1	1	1	1	1
1496	1	1	1	2003	3	5	5	5	1	2	2	1	4	2	4	1	1	2	3	1	4	2	3	4	3	3	3	4	3	2	3	4	3	2	1	2	3	3	2	3	1	3	4	2	2	1	2	2	1
1497	1	1	1	2003	2	4	3	4	2	2	4	2	2	2	3	2	2	2	4	4	4	4	3	3	2	1	2	3	2	2	3	3	3	3	1	2	2	3	2	4	3	3	3	2	1	3	2	2	3
1498	1	1	2	2003	1	5	3	3	2	2	2	1	2	4	2	1	5	1	1	1	4	2	3	4	2	1	2	4	4	1	2	4	4	2	2	2	2	4	3	3	2	4	4	2	1	2	2	2	2
1499	1	2	1	2002	1	3	5	1	3	2	1	1	2	3	1	1	1	4	3	1	2	1	3	3	3	3	2	2	3	2	4	3	3	3	3	3	3	4	3	2	3	3	3	3	2	1	1	1	1
1500	1	1	1	2002	1	4	4	5	3	3	2	3	4	4	4	4	4	2	4	2	1	1	4	4	3	3	3	3	2	3	4	4	3	3	2	3	3	3	2	4	2	3	3	3	3	3	2	4	2
1501	1	1	1	2003	1	3	3	5	2	2	4	2	5	2	5	3	4	1	4	1	5	2	1	3	3	3	3	3	2	3	3	4	3	3	2	3	3	2	3	4	2	3	3	2	2	1	2	2	3
1502	1	1	1	2003	1	3	3	4	4	4	5	4	4	4	2	1	2	1	3	3	4	4	4	2	2	2	2	4	3	1	2	3	3	2	1	2	2	3	3	4	2	3	3	2	1	1	2	2	1
1503	1	1	2	2003	3	5	4	3	2	1	4	1	4	5	1	1	4	1	4	1	1	4	4	4	2	2	4	4	4	1	1	2	4	2	3	2	1	4	4	2	1	4	4	1	1	1	1	4	1
1504	1	1	2	2003	1	4	3	5	4	4	5	5	5	4	4	4	5	5	5	5	2	3	3	4	3	3	2	4	3	2	3	4	3	3	2	2	2	3	2	3	3	2	3	4	3	2	2	2	3
1505	1	1	1	2003	2	4	4	2	2	1	3	2	4	4	3	1	1	4	3	2	4	2	3	3	2	3	2	3	3	2	3	3	3	2	2	3	3	2	3	3	2	3	3	2	2	3	3	3	2
1506	1	1	2	2003	1	3	4	4	2	2	4	3	4	4	2	3	4	3	4	3	4	3	4	4	1	2	2	4	3	2	2	3	3	2	2	2	2	3	2	2	2	3	3	2	2	3	2	1	1
1507	1	1	2	2004	2	5	3	3	3	3	3	1	1	1	2	1	2	2	2	2	2	2	2	4	1	1	1	4	4	1	1	3	3	1	1	1	1	1	1	1	1	4	4	1	1	1	1	1	1
1508	1	1	1	2003	2	5	3	4	1	2	2	1	1	1	1	1	2	1	2	1	3	2	3	4	1	1	2	4	4	1	3	4	4	1	1	2	2	3	3	2	2	4	4	2	2	2	2	2	2
1509	1	1	1	2003	2	5	3	5	1	1	2	2	2	2	4	4	4	3	3	3	3	3	3	3	4	4	4	1	3	3	3	4	3	4	1	3	3	2	2	4	3	2	2	4	4	4	4	4	4
1510	1	1	1	2003	1	3	1	4	3	1	3	2	3	3	3	2	1	3	3	4	3	2	3	4	4	3	3	4	2	3	3	3	2	3	3	3	3	2	3	3	3	2	2	2	2	2	2	1	2
1511	1	1	2	2003	2	3	3	4	3	2	3	3	3	2	2	4	3	4	4	4	3	3	4	4	3	3	3	4	4	3	1	3	3	2	1	1	2	3	3	2	2	2	3	1	1	1	2	1	1
1512	1	1	2	2003	2	3	3	4	4	2	4	2	3	4	2	2	2	2	3	2	4	2	4	3	2	2	1	3	3	1	1	3	3	2	2	2	2	3	2	2	2	3	3	2	1	1	2	3	1
1513	1	1	1	2002	2	5	3	1	1	1	1	4	2	1	1	3	3	1	2	3	3	4	1	4	1	2	2	4	1	1	1	4	4	1	1	1	1	3	4	3	1	4	4	1	1	1	1	1	1
1514	1	1	2	2003	3	3	2	3	4	2	3	2	3	3	4	2	2	4	3	2	2	2	3	4	3	2	2	4	3	2	2	3	3	2	2	2	2	3	2	3	2	3	3	2	2	2	2	1	1
1515	1	1	1	2003	2	3	5	2	1	1	1	1	2	1	1	1	1	1	1	1	1	1	1	4	1	1	1	4	3	1	2	4	4	1	1	2	1	1	2	1	1	4	4	2	2	2	2	2	2
1516	1	1	1	2003	2	3	3	3	3	2	2	2	2	2	2	2	3	3	2	2	1	3	3	3	2	2	2	3	3	2	2	3	3	2	2	2	2	2	2	2	2	2	2	1	1	1	1	1	1
1517	1	1	1	2003	1	3	3	4	3	3	3	4	2	2	4	3	1	3	4	3	4	2	1	3	2	1	2	3	3	2	3	4	3	2	2	2	2	3	3	3	2	4	4	1	1	3	2	2	2
1518	1	1	1	2003	1	4	3	3	2	1	2	1	4	4	1	4	3	2	4	1	1	1	2	3	2	3	2	3	3	2	4	3	3	2	2	2	2	3	2	3	2	2	3	2	2	2	1	3	2
1519	1	1	1	2003	2	4	3	5	1	1	3	3	3	3	1	1	2	3	3	1	4	2	3	4	1	1	1	4	4	1	1	4	4	1	1	1	1	4	1	1	1	4	4	1	1	2	2	1	1
1520	1	1	1	2002	3	5	3	4	2	2	1	4	2	4	4	2	1	1	1	1	1	2	2	4	2	2	2	4	4	2	3	3	4	2	1	2	2	3	4	3	2	3	4	1	1	2	2	1	1
1521	1	1	1	2003	3	4	3	5	2	1	2	2	2	3	4	3	3	1	1	1	2	2	2	4	2	2	3	3	2	2	2	4	3	2	2	3	2	1	2	2	3	4	3	2	2	1	1	2	2
1522	1	1	1	2002	2	3	3	1	5	1	2	1	1	1	1	1	1	1	1	1	1	1	4	4	1	1	1	4	4	1	1	3	3	1	1	1	1	4	4	1	1	4	4	1	1	1	1	1	1
1523	1	1	1	2001	1	2	1	3	2	1	3	3	4	5	3	1	1	3	3	2	4	3	4	4	3	2	2	3	4	1	3	2	4	1	1	3	2	2	2	3	2	4	3	2	2	3	2	4	4
1524	1	1	1	2003	3	4	3	5	1	3	3	1	4	2	3	1	3	1	2	1	4	1	1	4	1	1	1	4	4	1	1	4	4	1	1	1	1	4	4	1	1	4	4	1	1	1	1	4	1
1525	1	1	2	2003	1	3	3	2	4	3	4	3	2	4	3	1	1	2	3	3	2	3	4	3	3	3	2	2	3	4	2	3	3	2	2	3	2	3	2	3	3	3	2	2	1	2	3	2	3
1526	1	1	2	2002	1	3	3	3	3	2	4	4	4	3	3	2	1	1	3	2	1	2	4	4	1	2	4	4	3	2	2	2	4	2	1	2	2	2	2	3	2	2	2	2	2	3	2	2	2
1527	1	1	1	2003	2	2	3	5	4	1	4	4	2	3	2	1	1	5	3	2	3	3	5	3	2	2	2	3	2	1	2	3	2	1	1	2	1	2	3	4	2	2	3	1	1	1	2	1	1
1528	1	1	1	2003	1	5	3	4	1	2	1	2	2	2	1	4	4	4	4	1	1	1	1	4	1	1	2	4	4	1	2	3	4	1	1	2	1	1	1	1	1	4	4	1	1	1	1	2	1
1529	1	1	1	2002	3	3	4	4	2	2	4	3	2	2	3	2	3	3	3	2	2	1	2	3	2	2	3	4	3	2	3	3	3	2	2	2	2	3	2	3	2	3	3	2	2	4	2	2	2
1530	1	1	1	2003	2	2	3	4	2	1	4	3	4	4	2	2	2	3	4	4	2	3	4	3	2	2	2	3	3	1	3	3	4	2	2	3	2	2	3	3	4	3	2	2	1	1	3	1	3
1531	1	1	1	2002	2	3	3	5	2	2	4	3	3	2	5	1	1	1	1	1	4	1	1	4	1	1	1	4	3	1	2	4	4	2	1	1	1	4	3	2	1	4	4	1	1	1	2	1	1
1532	1	1	1	2003	1	2	2	5	4	3	4	4	3	3	4	4	3	3	4	5	5	2	3	4	2	1	1	4	3	1	1	1	3	1	1	1	1	1	1	1	1	1	4	1	1	1	1	1	2
1533	1	1	1	2003	1	5	3	5	3	3	5	3	4	4	2	3	3	5	4	2	3	3	3	4	3	1	2	3	3	2	2	3	3	2	2	2	2	2	3	2	3	3	3	2	2	2	3	3	2
1534	1	1	1	2002	3	4	3	5	3	3	3	3	3	5	1	1	2	1	2	1	3	2	4	3	2	2	3	2	3	1	2	2	3	3	3	3	3	3	3	4	3	3	3	2	2	4	4	4	4
1535	1	1	1	2003	3	5	3	4	2	2	2	2	3	2	2	2	2	2	3	2	2	2	2	3	1	1	1	3	3	1	1	3	3	1	1	1	1	3	3	1	1	3	3	1	1	1	1	1	1
1536	1	1	1	2002	3	4	3	3	3	3	4	4	4	3	3	5	3	3	4	4	3	4	5	4	4	3	3	3	4	4	4	4	3	2	1	2	3	4	3	3	2	2	2	1	1	1	1	1	1
1537	1	1	1	2002	3	4	5	1	1	3	3	3	3	3	1	1	1	2	3	3	3	3	3	4	2	1	3	4	4	1	3	3	3	3	3	3	3	4	3	2	2	4	4	2	2	2	1	2	1
1538	1	1	1	2003	2	4	3	4	1	2	3	4	3	5	1	1	3	2	2	1	4	3	3	3	2	1	2	4	3	1	2	4	3	2	1	2	3	3	3	3	2	4	4	2	2	2	2	2	2
1539	1	1	2	2003	2	3	3	4	3	3	3	3	3	2	3	3	2	2	3	2	4	3	3	3	3	3	3	2	2	3	3	3	3	3	3	2	3	3	2	3	2	2	2	2	2	2	2	2	2
1540	1	1	1	2003	2	4	3	2	2	2	3	2	2	2	2	2	1	3	2	1	1	1	2	4	1	2	2	3	3	2	2	3	3	1	1	2	2	4	2	2	3	3	3	2	1	1	1	1	1
1541	1	1	1	2004	2	3	3	5	1	2	2	2	4	3	5	4	5	3	2	1	1	1	5	4	1	1	2	4	4	1	2	3	4	2	1	1	3	4	4	3	1	4	4	1	1	2	1	1	1
1542	1	2	1	2002	4	4	4	4	1	2	2	3	3	2	4	2	1	2	3	1	2	2	2	3	3	3	3	3	4	3	3	2	3	2	2	2	2	1	1	3	2	2	3	2	2	3	2	4	3
1543	1	3	1	1999	3	4	3	2	3	1	3	2	2	3	2	1	2	5	4	2	4	1	2	4	2	1	2	4	3	2	3	3	3	2	2	3	3	4	2	2	2	3	4	2	1	2	2	2	1
1544	2	3	2	2001	2	3	3	3	3	1	2	3	2	2	2	1	1	1	1	1	1	3	1	3	3	3	3	2	2	4	4	4	2	4	4	4	4	2	2	2	3	2	2	2	2	3	3	3	3
1545	3	3	2	2001	5	5	4	5	3	2	4	4	3	4	3	2	3	5	5	3	4	4	4	3	3	3	3	3	2	3	3	3	2	2	2	2	3	3	2	2	3	3	3	2	2	2	2	2	2
1546	1	2	2	2003	2	3	3	4	2	3	2	2	1	3	2	2	3	1	3	2	4	2	2	4	2	3	1	2	2	4	4	3	3	3	3	3	3	3	2	2	2	3	3	2	1	1	2	1	2
1547	2	2	2	2002	2	4	4	4	4	2	3	2	2	3	2	1	2	2	2	2	2	2	3	4	2	3	2	4	3	2	3	2	4	2	3	2	2	3	2	3	2	4	3	2	2	2	2	2	2
1548	1	3	1	2000	3	3	4	4	5	3	4	2	4	5	2	2	2	2	3	2	2	2	5	3	3	3	4	3	2	2	3	1	2	2	4	2	2	2	3	4	2	3	3	3	3	4	3	4	3
1549	1	2	1	2003	2	3	4	2	2	2	4	2	2	2	2	2	2	2	3	2	2	2	2	3	3	3	2	3	3	2	3	3	3	3	2	3	3	2	2	3	3	3	3	2	2	2	2	2	2
1550	1	2	1	2001	1	5	2	3	1	5	3	3	3	4	2	1	1	2	3	1	2	3	3	4	1	1	1	4	4	1	1	3	4	1	1	2	1	3	4	3	1	3	4	1	1	1	1	1	1
1551	1	2	1	1999	1	3	3	5	2	2	4	1	3	2	2	2	2	5	3	1	2	1	2	3	1	2	2	4	3	1	3	1	3	2	3	3	3	2	3	2	3	2	3	1	1	1	1	1	1
1552	3	3	2	2002	3	5	5	1	1	1	2	1	1	1	1	1	1	1	2	1	1	1	1	2	1	1	3	2	1	1	1	1	2	1	1	1	1	1	1	1	1	1	1	2	1	1	2	2	1
1553	1	2	1	2002	3	4	2	3	2	1	2	3	2	1	1	1	2	1	2	1	2	3	1	4	3	1	2	4	4	1	3	4	4	2	1	1	1	4	3	1	3	4	4	1	1	2	2	1	1
1554	1	2	1	2002	3	4	3	3	4	4	3	3	3	4	2	1	1	1	1	1	5	2	3	3	3	3	2	2	1	2	4	3	2	3	2	4	4	2	2	2	3	2	3	3	2	2	2	2	2
1555	1	2	1	2000	4	5	3	4	1	1	3	3	2	1	1	3	3	4	3	1	1	1	1	4	3	3	2	3	3	1	3	4	4	1	1	1	1	3	2	3	3	4	4	1	1	2	2	2	1
1556	1	2	1	2002	2	3	3	2	2	1	1	1	1	4	1	1	1	3	2	1	2	1	3	3	3	3	3	2	3	3	3	3	3	3	2	2	3	4	3	3	3	3	3	3	3	3	2	2	2
1557	1	2	1	1998	2	3	3	4	2	2	4	4	3	4	2	2	2	2	3	3	3	2	4	4	3	3	2	3	3	2	3	3	3	1	1	2	2	2	2	3	2	2	2	1	1	1	2	2	2
1558	1	1	1	1996	2	3	5	2	4	2	3	3	4	4	1	1	2	1	4	2	2	2	4	3	2	2	3	3	2	2	3	3	3	3	3	3	3	2	3	2	3	3	4	2	2	3	2	3	1
1559	1	1	1	2002	3	3	4	4	2	1	5	4	1	1	1	1	2	1	4	2	1	2	1	4	1	1	2	4	3	2	2	3	3	2	2	2	2	3	3	3	2	3	4	2	1	1	2	2	2
1560	1	1	1	2002	3	1	3	3	3	3	2	3	2	3	2	2	2	3	3	2	2	3	3	3	2	3	3	3	3	2	2	3	3	2	2	2	2	3	3	2	3	3	2	2	2	2	2	2	2
1561	1	1	1	2003	1	3	2	5	3	2	3	3	3	4	3	4	4	2	4	2	3	3	4	3	2	2	2	4	2	2	3	3	2	3	2	2	3	3	2	2	3	3	2	2	3	1	2	2	3
1562	1	1	1	2002	2	3	3	4	1	1	3	4	1	5	1	1	1	5	1	1	5	4	1	4	1	1	1	4	2	1	1	4	4	1	1	1	1	4	3	1	1	4	4	1	1	3	1	1	1
1563	1	1	1	2002	1	3	3	4	4	1	2	2	4	3	3	1	1	1	5	3	3	2	4	3	2	2	2	3	2	2	2	2	3	2	2	2	2	3	3	2	2	3	3	1	1	1	1	1	1
1564	1	1	2	2003	1	4	2	5	1	1	1	1	1	1	1	1	1	1	1	1	1	1	1	4	2	1	1	4	3	1	1	4	4	2	1	1	2	4	4	2	2	4	4	2	2	2	2	3	4
1565	1	1	2	2003	2	5	3	5	2	3	2	1	1	1	1	1	1	3	3	3	2	1	4	4	2	2	2	3	3	1	2	2	4	2	2	2	2	3	4	2	2	4	4	2	1	2	2	2	1
1566	2	2	2	2002	2	5	1	1	2	3	3	3	3	3	3	3	3	3	3	3	3	3	3	3	3	2	3	3	3	2	3	3	2	3	2	2	2	2	3	2	2	3	2	2	2	2	2	2	2
1567	2	2	2	2001	4	5	4	3	3	3	3	3	3	3	3	3	3	3	3	3	3	3	3	3	3	2	3	2	3	3	3	2	3	2	3	3	3	3	2	2	3	2	3	2	2	2	2	2	2
1568	2	2	2	2002	1	3	3	1	1	1	2	2	2	2	1	1	2	2	2	1	2	1	1	4	4	4	3	3	4	3	3	4	3	4	3	3	2	3	2	2	2	3	3	2	2	2	2	3	3
1569	1	2	2	2002	4	5	3	4	2	1	3	4	4	2	1	1	1	3	3	3	2	4	2	4	3	3	3	3	2	3	3	3	3	2	2	4	3	2	2	3	3	3	3	2	2	3	3	2	2
1570	2	2	2	2003	3	4	3	1	3	1	3	4	5	3	1	1	1	1	5	5	5	3	4	4	1	1	1	4	3	1	2	1	4	1	2	2	2	1	2	2	1	1	4	1	1	2	2	1	3
1571	2	2	2	2002	3	4	3	3	4	2	3	3	4	4	2	3	2	2	3	2	3	3	4	3	3	3	3	2	2	3	3	2	2	3	3	4	3	2	1	3	2	2	2	3	3	3	2	2	3
1572	2	2	2	2003	1	1	3	4	1	3	5	5	1	2	2	2	3	5	5	5	5	5	3	4	1	1	1	4	4	1	1	4	4	1	1	1	1	4	3	1	2	4	4	1	1	1	4	4	4
1573	2	2	2	2001	3	5	3	5	5	1	5	5	5	2	5	5	1	5	5	1	5	5	2	4	1	1	1	4	4	1	4	3	4	1	3	3	3	4	1	1	2	4	4	3	2	4	4	4	4
1574	1	2	2	2001	1	1	1	4	3	2	3	3	3	3	4	4	2	1	3	4	2	2	3	4	3	4	2	3	3	4	2	3	3	2	2	4	3	3	3	4	4	3	2	3	3	1	4	4	2
1575	1	2	2	2003	3	5	3	5	3	3	5	5	4	4	2	3	4	5	5	4	5	5	4	4	3	3	3	3	3	2	2	3	2	3	3	3	3	2	2	3	3	2	3	3	3	2	3	3	3
1576	2	2	2	2001	1	3	2	5	3	2	4	4	2	2	2	2	1	1	3	2	1	4	2	4	1	1	2	4	3	2	2	4	4	2	3	3	3	2	2	3	1	4	4	1	1	1	2	2	2
1577	2	2	2	2001	4	5	1	5	3	2	4	3	3	2	3	1	3	3	3	2	2	3	3	4	2	1	2	4	4	2	3	3	3	2	1	2	2	4	2	2	2	3	3	2	2	2	2	2	2
1578	2	2	2	2002	1	5	3	5	3	1	4	4	4	3	1	1	1	1	4	4	4	2	2	3	2	2	3	3	3	2	3	3	3	3	2	2	2	3	3	3	2	3	3	2	2	1	2	1	1
1579	1	2	2	2002	1	3	3	5	2	2	3	4	2	1	1	1	2	3	4	1	4	4	2	4	1	1	1	4	3	1	3	3	4	1	1	1	2	4	2	3	3	4	4	2	1	3	1	1	2
1580	1	2	2	2002	1	4	5	3	2	2	3	4	3	3	3	2	2	2	3	3	2	3	2	4	2	2	2	3	3	2	2	4	4	2	2	2	3	4	4	2	3	3	4	2	2	2	3	1	1
1581	1	2	2	2002	3	4	3	4	2	2	3	2	2	3	1	1	2	2	2	2	3	3	3	4	2	2	4	4	3	2	2	4	3	2	2	2	3	4	2	3	2	4	4	1	1	2	2	1	2
1582	1	2	2	2002	2	3	3	3	2	1	2	1	1	1	1	1	1	1	1	1	1	1	2	4	1	1	2	4	3	2	2	3	3	2	1	2	2	3	3	2	2	2	3	2	2	1	1	1	2
1583	1	2	2	2001	3	4	2	4	2	2	3	2	1	2	3	3	2	2	3	2	1	2	1	4	2	1	2	4	3	1	2	4	3	2	1	2	2	4	3	2	3	3	4	2	2	2	2	1	1
1584	1	2	2	2002	1	1	3	5	2	1	2	1	2	3	2	1	2	2	2	3	1	1	2	4	3	3	2	4	4	3	3	4	3	1	2	4	3	3	3	2	1	4	4	2	1	2	1	2	2
1585	1	2	2	2002	1	1	3	4	2	3	3	4	2	2	1	1	1	1	2	1	2	3	3	4	2	2	1	4	3	1	1	3	3	2	1	2	2	3	3	2	2	3	4	2	2	2	1	1	1
1586	1	1	2	2001	4	4	3	1	3	1	3	1	3	1	1	3	1	1	3	1	3	1	2	4	1	2	3	4	4	1	2	4	3	2	2	2	2	4	3	2	2	3	4	2	2	3	2	2	2
1587	2	2	2	2002	1	3	2	5	3	2	5	5	5	3	2	2	4	5	5	3	5	4	4	3	3	3	2	3	2	3	3	4	2	3	3	4	3	3	2	2	3	1	2	3	3	4	4	2	2
1588	2	2	2	2001	1	3	3	5	3	2	4	4	4	4	2	2	2	2	3	2	2	3	4	3	3	3	2	3	3	3	3	3	3	2	2	3	3	3	2	2	2	3	3	2	2	2	2	2	1
1589	1	2	2	2002	3	5	3	3	2	1	5	5	3	3	3	3	3	3	3	3	3	3	3	4	1	1	3	4	4	1	2	3	3	1	1	2	2	3	3	2	1	4	4	1	2	2	2	2	1
1590	2	2	2	2002	3	5	3	5	3	2	4	4	4	3	1	1	1	2	3	3	3	3	3	4	1	1	2	4	3	2	2	4	4	2	2	2	2	4	4	1	2	3	4	1	1	1	2	1	1
1591	1	2	2	2002	2	3	3	3	3	1	2	3	3	3	3	3	2	2	3	3	2	3	3	3	2	2	2	4	3	2	3	3	3	2	2	3	2	4	3	3	2	3	3	2	1	2	2	2	2
1592	1	2	2	2002	3	4	4	5	4	4	4	4	4	4	4	2	4	4	4	4	3	3	4	4	2	3	2	4	4	2	2	3	4	2	2	2	3	3	3	1	2	3	3	1	2	3	2	3	2
1593	2	2	2	2002	1	3	3	2	2	1	4	3	3	2	2	1	2	4	4	3	4	4	3	3	3	2	3	3	1	3	3	4	3	3	1	2	3	2	3	2	3	3	3	1	2	1	2	1	2
1594	2	2	2	2002	2	5	3	4	4	3	4	4	4	4	3	2	2	2	4	3	4	4	4	3	2	3	3	2	2	2	3	2	2	2	3	3	3	3	2	2	3	3	3	2	2	1	2	2	2
1595	2	2	2	2002	2	5	2	5	2	3	3	3	3	2	1	1	1	1	4	2	2	3	2	4	2	1	1	4	4	2	2	4	4	2	1	2	2	3	4	3	2	4	4	2	1	2	1	2	1
1596	2	2	2	2001	1	1	3	5	3	4	5	5	3	2	3	1	2	2	5	3	5	4	3	4	2	1	1	4	2	2	2	3	3	2	1	3	2	2	2	4	3	3	3	2	2	4	4	4	4
1597	2	2	2	2002	1	3	2	4	1	5	2	2	2	1	1	1	1	5	3	1	4	3	1	4	3	1	2	4	3	3	2	2	4	2	2	2	2	3	4	2	2	2	4	2	1	2	2	1	2
1598	1	2	2	2002	4	5	4	3	1	1	3	3	3	3	3	4	2	1	3	3	1	3	2	4	1	2	2	3	2	3	2	3	2	2	2	3	2	2	3	2	2	4	4	1	1	1	1	1	2
1599	1	2	2	2002	3	4	2	5	2	1	3	2	2	3	4	5	5	4	3	2	1	1	2	4	2	2	2	3	3	1	3	3	3	1	1	2	2	3	3	2	2	3	3	1	2	2	2	2	1
1600	1	2	2	2000	3	3	3	5	1	1	3	4	3	3	5	1	3	5	3	1	1	3	1	3	3	3	3	3	3	3	3	3	3	3	3	3	3	3	3	3	4	3	4	1	3	2	1	3	3
1601	1	2	2	2002	3	3	4	4	3	1	3	2	1	2	3	2	2	1	4	2	1	2	3	4	1	1	1	4	3	2	2	3	3	2	1	1	1	3	3	2	1	3	4	1	1	1	2	2	1
1602	1	2	2	2002	2	1	3	4	3	2	3	3	4	2	2	3	3	1	4	3	4	4	3	4	2	1	2	3	3	1	2	3	3	2	2	2	2	3	4	2	3	2	3	3	1	2	3	4	2
1603	1	2	2	2002	2	3	3	4	2	2	2	2	2	2	2	2	2	2	2	2	1	1	1	4	1	1	1	4	4	1	2	3	4	2	1	1	1	4	4	1	1	4	4	1	1	1	1	2	1
1604	1	2	2	2001	2	5	3	4	3	3	3	3	3	2	3	2	3	3	3	3	3	2	3	4	1	1	4	4	4	1	1	4	4	1	1	2	1	4	3	1	1	4	4	1	1	1	1	1	1
1605	1	2	2	2003	2	3	3	4	1	3	3	4	4	1	2	2	2	2	2	2	2	2	1	3	3	3	2	3	3	2	3	3	3	2	2	2	2	2	2	2	2	2	3	2	2	2	2	2	2
1606	1	2	1	2003	3	5	3	5	2	2	4	3	3	3	3	2	2	1	2	1	1	2	2	3	2	2	2	4	3	1	2	3	3	2	1	2	2	3	2	4	2	2	3	2	2	3	3	2	2
1607	1	2	2	2002	2	4	3	4	2	2	2	3	3	2	2	2	2	2	2	2	4	3	2	3	3	2	3	3	3	2	3	3	3	2	2	3	3	2	2	3	2	3	3	2	2	2	2	2	2
1608	1	2	2	2000	1	5	2	1	3	2	4	2	4	3	1	1	1	4	4	2	4	2	3	3	2	2	3	3	3	3	3	3	3	3	3	3	3	2	3	3	3	4	4	3	2	2	2	3	2
1609	1	2	2	2001	1	3	3	5	4	2	4	2	4	3	2	2	2	2	4	1	3	2	4	3	3	1	2	4	3	3	3	3	3	2	3	3	2	2	3	3	2	3	4	2	2	2	2	1	1
1610	1	2	2	2002	2	3	4	4	1	1	3	1	2	2	2	2	1	1	1	1	2	1	1	3	2	1	2	3	3	1	3	2	2	2	1	1	1	2	4	3	1	4	4	1	1	1	1	1	1
1611	1	2	2	2002	3	5	3	5	2	1	1	1	1	2	1	1	1	1	1	1	1	1	1	4	1	1	1	4	3	2	2	3	3	2	2	3	2	3	3	1	1	3	4	1	1	2	1	1	1
1612	1	2	2	2002	1	2	3	4	3	2	3	4	4	3	2	2	2	2	2	1	2	3	3	4	3	3	3	4	3	3	3	4	3	3	2	3	3	3	2	4	3	3	3	2	2	3	2	2	3
1613	1	2	1	2003	1	5	5	4	1	1	3	3	3	1	1	1	1	4	4	1	1	1	1	4	2	1	3	4	4	2	2	4	4	2	1	3	2	3	2	4	2	4	4	1	2	1	1	2	2
1614	1	2	2	2001	3	4	3	4	3	3	2	2	2	3	1	1	2	2	2	1	1	1	4	3	2	2	1	3	2	2	4	3	4	3	2	3	3	2	3	4	3	3	3	3	3	3	2	3	3
1615	1	2	2	2002	3	5	3	4	2	1	4	3	4	3	4	2	2	1	4	2	3	2	2	4	3	2	2	3	3	2	3	3	3	2	2	3	3	3	3	3	2	4	4	1	1	1	1	1	1
1616	1	2	2	2002	3	3	3	5	2	3	3	1	2	2	2	2	4	2	3	2	1	2	3	4	2	2	2	4	3	2	2	3	3	1	1	3	2	3	3	2	2	3	3	1	2	1	1	1	2
1617	1	2	2	2002	3	3	5	3	2	2	2	2	2	2	2	2	2	2	2	2	3	2	3	3	3	3	4	3	3	3	3	3	3	3	2	4	3	2	1	3	3	1	2	2	2	4	2	4	4
1618	1	2	2	2002	1	3	5	3	3	3	4	3	3	4	2	1	1	2	4	3	3	3	3	3	3	3	2	3	3	3	2	3	3	3	2	2	3	3	3	3	3	3	3	2	2	2	2	2	2
1619	1	2	2	2002	2	3	3	4	2	2	4	2	1	1	1	1	1	2	2	2	2	2	1	4	2	2	2	3	4	2	2	2	4	2	2	3	2	4	3	2	3	4	4	1	1	1	2	1	1
1620	1	2	2	2003	1	3	3	3	3	3	3	3	3	3	2	1	1	2	2	2	2	2	2	3	3	2	3	3	3	2	3	2	3	2	2	3	3	2	2	3	2	2	2	2	2	2	2	2	2
1621	1	2	2	2002	3	4	4	5	2	3	5	4	5	2	2	1	3	1	5	5	3	2	2	4	3	3	3	3	3	2	2	4	4	2	1	2	1	3	3	3	2	3	3	1	2	2	2	2	2
1622	1	2	2	2002	3	4	3	4	3	2	2	2	3	4	2	2	2	2	2	2	2	2	4	3	3	3	3	3	3	3	3	3	3	3	3	3	3	3	3	3	3	3	3	2	2	2	2	2	2
1623	1	2	2	2003	1	2	2	4	3	2	4	2	5	4	2	2	2	2	4	3	3	4	3	4	3	2	2	4	3	1	3	3	3	2	1	3	2	2	3	3	2	3	3	2	2	2	2	2	2
1624	1	2	2	2002	3	4	3	4	1	4	3	4	3	3	3	3	3	3	3	2	2	2	3	4	1	2	1	4	3	3	3	2	2	2	1	2	2	4	4	1	1	3	3	2	1	2	2	2	2
1625	1	2	2	2002	3	4	3	4	2	1	2	4	4	2	2	1	4	2	4	1	3	2	2	3	3	2	2	3	3	1	3	2	3	2	2	3	2	3	3	2	3	4	3	2	2	1	2	1	1
1626	1	2	2	2001	3	5	3	4	2	2	4	1	4	3	1	1	1	4	4	3	4	1	2	3	2	2	3	3	3	2	3	3	2	3	3	3	3	3	2	3	2	3	3	1	1	2	2	1	2
1627	1	2	2	2002	3	5	3	5	2	2	4	2	3	1	1	1	3	1	5	2	1	1	1	4	3	1	2	4	4	1	1	4	3	2	1	2	2	4	3	2	1	4	4	1	2	2	2	1	1
1628	1	2	2	2002	2	2	3	5	3	1	5	2	4	2	1	1	1	1	5	3	4	2	3	4	3	3	2	4	3	3	2	3	3	2	2	4	3	1	1	3	3	3	3	1	2	1	2	2	2
1629	1	2	2	2002	2	5	4	5	4	3	3	3	2	2	3	2	2	2	2	2	2	3	2	4	1	1	1	4	4	1	3	4	3	2	2	2	2	4	4	2	2	4	4	1	1	1	2	1	2
1630	1	2	2	2002	3	5	3	4	2	2	1	1	1	1	1	1	1	1	1	1	1	1	1	4	4	1	2	4	3	1	3	4	3	1	1	1	1	3	2	2	1	3	3	1	1	1	1	1	1
1631	1	2	2	2001	3	3	5	2	2	1	2	2	2	3	1	1	1	1	2	1	1	2	2	4	3	3	2	4	3	2	3	3	3	2	2	3	2	3	2	2	2	3	3	2	1	1	1	1	1
1632	1	2	2	2002	3	4	3	2	4	1	4	4	4	4	1	1	1	4	4	3	4	4	5	3	3	3	3	3	2	3	3	3	3	3	3	3	3	1	2	3	3	2	2	3	2	3	3	3	3
1633	1	2	2	2002	1	3	2	4	3	2	3	4	3	2	2	2	4	4	5	5	3	3	3	4	1	1	1	4	2	2	3	4	4	2	1	3	3	4	4	1	1	4	4	2	2	1	2	1	1
1634	1	2	2	2002	3	5	3	5	5	4	4	3	2	3	3	2	2	2	2	2	2	2	3	4	3	3	3	3	3	2	2	2	2	2	2	2	2	2	2	3	3	3	3	2	2	2	2	2	2
1635	2	2	2	2002	3	5	3	5	2	1	4	3	3	2	5	2	4	1	4	3	3	2	3	3	4	4	4	3	2	4	3	4	2	3	1	4	3	2	1	2	3	3	2	4	4	3	2	4	3
1636	2	2	2	2002	5	5	4	5	1	1	3	1	4	2	1	1	1	1	4	1	2	1	1	4	3	3	3	4	2	3	3	1	3	2	1	3	3	2	1	4	3	4	3	2	2	2	1	2	2
1637	2	2	2	2001	4	5	2	5	3	3	5	4	5	5	2	2	3	5	5	3	4	4	4	4	3	1	2	4	3	1	3	3	3	3	2	2	2	3	3	4	3	4	4	2	2	2	4	3	2
1638	1	2	2	2002	1	3	5	3	3	3	3	3	3	2	1	1	1	1	4	1	1	1	2	3	3	2	3	3	2	3	3	3	3	2	2	3	2	1	3	3	2	3	3	2	1	1	1	1	1
1639	2	2	2	2002	3	4	3	4	2	1	3	3	4	4	2	2	2	2	4	3	4	2	2	4	2	2	2	4	4	1	1	3	3	2	1	2	2	2	3	2	3	3	3	2	1	2	2	2	2
1640	1	2	2	2002	2	3	4	4	2	1	1	4	1	1	1	3	1	1	1	1	1	2	2	4	1	1	1	4	3	1	2	3	4	2	1	1	1	3	3	3	1	4	4	1	1	3	1	1	1
1641	1	1	2	2001	1	1	1	3	3	3	3	3	3	3	3	3	3	3	3	3	3	3	3	3	1	1	1	4	2	1	3	3	2	1	3	1	1	3	4	3	3	4	4	1	1	1	1	1	1
1642	2	2	2	2001	3	5	3	5	2	1	2	2	2	3	1	1	2	2	2	2	2	2	2	4	2	1	3	3	3	3	3	2	2	2	3	3	3	2	4	3	3	4	3	2	2	1	1	1	1
1643	2	2	2	2002	3	4	3	5	2	2	3	4	4	4	2	1	4	2	4	1	2	2	3	4	3	3	3	4	3	2	2	4	3	3	1	3	3	2	2	3	2	3	3	2	2	2	3	2	2
1644	2	2	2	2002	1	2	4	4	3	2	4	5	4	4	2	2	1	1	3	2	3	4	3	3	3	3	3	3	3	2	2	2	2	3	1	3	3	2	1	2	3	2	2	2	1	1	3	3	3
1645	1	2	2	2001	2	4	3	4	2	2	3	3	3	2	2	2	3	2	2	2	1	4	2	4	1	1	2	4	4	3	3	3	4	2	1	2	1	3	3	3	2	4	4	2	2	2	2	2	2
1646	1	2	2	2002	1	3	2	5	3	2	3	3	3	2	2	2	2	2	2	2	2	2	2	4	1	1	1	4	4	1	1	4	4	1	1	1	1	2	3	1	1	4	4	1	1	2	2	2	2
1647	2	2	2	2002	3	5	2	5	3	1	4	4	5	3	2	1	2	1	3	2	5	3	3	4	3	3	3	3	3	2	3	3	3	2	2	4	2	2	2	3	2	4	4	2	2	3	3	3	3
1648	1	2	2	2002	1	5	3	5	2	5	5	3	4	2	4	1	3	4	4	2	3	1	2	4	3	1	2	4	3	1	2	3	3	2	1	1	2	3	3	2	2	3	4	2	2	2	2	2	2
1649	2	2	2	2002	1	3	4	5	4	2	2	2	3	3	1	1	1	1	2	3	4	2	3	3	1	2	1	3	3	3	3	2	3	3	3	3	3	3	3	3	3	3	3	3	1	1	2	3	3
1650	2	2	2	2002	1	5	3	4	2	2	4	3	4	2	2	2	3	2	4	2	4	2	2	4	2	2	3	4	3	1	3	3	4	2	2	3	3	3	3	2	2	4	4	2	2	2	2	3	2
1651	1	2	2	2003	1	2	4	3	4	2	3	3	3	4	2	1	2	1	3	2	2	3	4	3	4	3	3	2	2	3	3	2	3	3	3	4	3	2	1	4	2	1	2	1	3	2	2	3	2
1652	1	2	2	2002	1	1	2	3	4	2	4	4	4	3	2	2	2	2	4	4	2	4	4	3	3	3	2	3	3	3	2	2	2	2	2	3	2	1	2	3	2	3	3	2	2	2	2	2	2
1653	2	2	2	2002	3	3	4	5	2	3	4	2	4	3	2	2	2	5	5	2	5	2	2	4	3	3	3	4	2	1	3	3	3	3	3	3	3	3	3	3	2	3	3	3	3	3	2	2	3
1654	1	2	2	2002	1	2	2	5	5	2	4	4	4	3	1	1	1	1	3	3	3	3	5	3	2	2	2	4	4	1	2	3	3	1	2	2	2	3	3	2	2	3	3	1	1	1	3	2	2
1655	2	2	2	2002	3	4	3	4	3	1	2	3	3	4	2	1	2	2	4	2	4	3	3	4	1	3	3	2	3	3	3	3	3	2	3	2	3	3	2	3	2	3	3	3	2	2	1	1	1
1656	2	2	2	2001	3	5	3	4	2	2	3	3	3	2	2	2	1	4	2	3	2	3	2	3	1	1	2	4	3	2	2	3	2	2	3	3	2	4	3	3	2	4	4	2	1	2	2	2	2
1657	1	2	2	2002	1	4	3	5	5	1	3	3	3	5	1	1	2	2	3	3	3	4	5	3	2	3	2	2	2	2	4	2	2	2	2	2	2	2	3	3	3	3	2	3	3	4	4	4	4
1658	2	2	2	2002	3	3	4	5	2	3	4	2	4	3	2	2	2	5	5	2	5	2	2	4	3	3	3	4	2	1	3	3	3	3	3	3	3	3	3	3	2	3	3	3	3	3	2	2	3
1659	1	2	2	2002	3	4	3	3	2	3	4	3	2	2	2	2	2	3	4	3	3	2	2	3	2	2	3	3	3	3	2	3	3	3	2	3	3	2	3	2	2	3	3	2	2	2	2	2	2
1660	1	2	2	2002	2	3	4	4	2	2	3	2	2	3	2	1	1	3	2	1	1	2	2	4	1	2	1	4	3	1	2	2	4	1	2	3	2	3	2	2	1	4	4	1	1	1	1	2	1
1661	2	2	2	2002	1	4	3	2	3	3	2	2	2	2	3	2	1	1	1	1	1	1	3	3	2	2	2	3	3	2	2	2	3	2	2	2	2	3	2	2	2	2	2	1	1	1	1	1	1
1662	1	2	2	2002	1	5	3	3	2	2	4	4	3	4	1	1	2	5	4	2	3	3	2	3	4	4	3	3	3	3	3	3	3	3	3	4	4	4	4	3	3	3	2	3	3	2	3	4	4
1663	1	2	2	2002	1	1	3	5	2	2	3	3	4	3	1	1	1	4	4	3	3	3	3	4	1	1	1	4	4	1	1	4	3	1	1	2	2	3	3	2	1	4	4	1	1	1	1	1	1
1664	1	2	2	2001	1	3	3	3	2	1	1	2	2	3	1	1	1	3	1	1	1	1	1	4	3	3	2	4	2	3	3	3	3	3	2	3	3	2	2	3	2	4	4	2	2	1	1	2	2
1665	1	2	2	2002	1	2	2	5	5	2	4	4	4	3	1	1	1	1	3	3	3	3	5	3	2	2	2	4	4	1	2	3	3	1	2	2	2	3	3	2	2	3	3	1	1	1	3	3	2
1666	1	2	2	2003	1	3	2	3	4	1	3	5	5	4	2	1	1	1	3	1	3	4	4	2	3	1	2	1	1	3	4	1	1	3	3	4	4	2	1	3	3	3	1	4	1	4	3	4	4
1667	2	1	2	2002	2	3	4	4	5	1	5	1	5	1	1	1	1	1	5	1	5	1	5	2	1	1	1	1	1	1	4	1	2	1	2	2	2	4	3	4	1	3	3	2	1	1	1	1	1
1668	2	2	2	2002	1	1	2	5	5	1	5	5	5	5	1	1	1	1	5	5	5	5	5	1	4	4	4	1	1	4	4	4	1	4	4	1	4	1	1	4	4	1	1	4	4	4	4	4	4
1669	2	3	2	1998	1	3	5	5	1	3	3	3	3	5	1	2	2	4	2	2	4	3	3	4	3	2	3	2	3	3	4	2	3	2	3	3	2	3	4	3	2	4	4	3	2	3	3	3	3
1670	2	2	2	2002	1	3	2	4	3	2	4	3	3	3	2	2	2	2	4	2	3	3	2	3	2	3	2	4	3	2	2	3	3	2	2	3	2	3	2	2	2	3	3	2	2	2	2	1	1
1671	2	2	2	2002	1	3	3	3	1	1	3	5	1	1	4	1	1	1	4	1	3	5	1	4	4	4	4	4	4	2	3	4	4	2	3	3	3	3	1	3	3	3	3	1	1	1	4	1	1
1672	1	2	2	2003	1	3	2	3	4	5	3	5	5	5	2	1	1	1	3	1	3	4	4	2	3	1	2	1	1	3	4	1	1	3	3	4	4	1	2	3	3	3	1	4	1	4	3	4	4
1673	1	2	1	2001	4	5	3	3	1	2	4	2	3	2	1	2	4	1	5	2	4	2	2	4	2	2	2	4	3	2	3	3	3	2	3	3	2	4	3	1	2	3	3	1	1	1	2	2	1
1674	2	3	1	1998	4	4	2	5	2	1	5	4	1	1	3	4	4	5	4	1	5	3	1	3	1	3	3	2	1	2	3	3	3	2	1	2	4	4	2	1	4	4	3	4	2	3	1	3	1
1675	1	1	1	2002	4	4	4	4	1	1	2	1	3	5	5	1	2	5	5	2	4	2	3	4	2	4	3	4	4	2	4	4	4	2	3	3	3	4	2	1	3	4	3	3	1	3	3	2	1
1676	1	1	2	2002	2	1	5	3	3	5	3	3	4	4	3	3	3	3	3	2	3	2	4	3	2	2	2	3	3	2	2	3	3	2	2	2	2	3	2	3	3	3	2	1	1	2	2	2	2
1677	1	1	2	2002	1	3	5	4	3	3	4	4	4	3	4	1	2	5	4	4	4	3	4	3	3	2	3	3	3	2	3	4	3	3	1	3	3	3	3	3	2	3	3	2	2	1	3	3	2
1678	3	2	2	2003	5	5	5	4	2	3	3	3	1	1	2	3	1	5	3	2	4	4	2	3	1	1	1	4	4	1	1	3	3	2	2	3	2	4	3	2	2	4	4	2	1	2	2	2	2
1679	3	2	2	2000	5	5	5	5	2	5	5	3	4	2	3	1	5	5	5	1	3	1	1	4	1	1	2	4	4	2	2	4	4	2	1	2	2	4	2	1	2	4	4	2	1	2	2	1	2
1680	1	1	1	2002	1	4	5	5	1	3	3	5	3	3	3	4	2	3	1	1	4	4	3	4	2	3	3	3	3	3	3	3	3	3	3	2	2	2	2	3	3	3	2	2	2	2	2	3	3
1681	1	1	2	2001	2	4	3	3	2	2	3	3	2	3	2	2	3	4	2	3	2	3	3	4	3	3	3	3	3	4	3	3	2	2	1	4	2	2	1	3	2	3	2	3	3	3	3	2	3
1682	3	2	2	2001	5	5	5	5	2	3	3	3	3	3	4	2	3	2	4	3	4	3	3	3	2	2	2	3	3	1	2	3	3	2	2	2	2	3	3	2	3	3	2	2	2	2	3	3	2
1683	1	2	2	2001	5	5	4	3	1	2	1	2	1	1	1	1	1	1	1	1	4	2	1	4	1	1	2	4	4	2	3	3	4	1	2	3	1	4	2	3	2	4	4	2	1	2	3	2	1
1684	3	1	2	2002	3	5	4	2	2	2	3	3	2	2	3	2	2	2	3	2	2	2	2	3	2	3	2	3	3	2	2	2	2	2	2	2	2	3	2	2	3	4	3	2	2	3	2	2	2
1685	3	1	2	2002	4	5	3	5	4	2	5	4	4	4	4	4	4	4	4	2	4	4	4	4	3	3	3	3	3	3	3	3	3	3	3	3	3	3	3	3	3	3	3	2	3	2	4	2	3
1686	1	1	2	2002	1	5	4	3	2	2	3	2	2	2	2	2	2	2	4	2	2	2	2	4	3	3	3	4	2	2	3	2	3	2	2	2	2	3	3	3	2	3	3	2	2	2	2	2	2
1687	1	4	1	1999	4	5	4	3	3	2	4	5	4	4	4	2	4	5	4	1	3	3	1	3	2	2	3	3	3	1	2	4	2	2	2	1	1	3	3	2	2	3	3	1	1	2	1	1	1
1688	1	1	1	2002	2	5	5	3	2	2	2	3	2	2	2	2	1	1	3	2	1	3	2	4	2	3	3	3	3	2	2	2	3	2	2	2	2	4	2	2	2	3	4	2	2	3	2	1	2
1689	1	1	1	2002	4	4	3	4	2	3	3	3	3	3	3	3	3	3	3	3	3	2	2	3	3	2	2	4	3	2	3	4	3	3	1	3	2	2	3	4	2	3	3	2	2	2	2	2	2
1690	1	1	2	2001	2	3	3	3	1	1	1	1	1	1	1	1	1	1	1	1	1	3	1	3	1	1	1	3	3	2	2	2	2	1	1	3	1	4	3	2	2	4	4	1	2	1	2	2	2
1691	1	2	1	2001	3	4	4	2	2	2	4	4	2	3	2	2	2	4	4	3	4	2	3	3	3	3	3	4	3	2	3	4	3	2	1	2	2	2	3	3	2	3	4	2	2	2	2	2	2
1692	3	2	2	2001	5	4	5	2	2	1	2	2	2	3	2	2	2	4	2	1	1	2	3	3	3	4	2	3	3	2	4	2	2	2	2	4	2	2	2	4	2	3	2	2	2	2	3	3	2
1693	3	2	2	2001	5	5	4	3	2	3	3	2	2	3	2	2	3	1	2	2	1	2	2	2	3	3	3	2	3	3	3	3	4	3	1	3	2	2	3	2	3	2	2	2	2	3	1	2	4
1694	3	2	2	2001	5	5	5	5	1	1	3	1	2	1	5	2	1	4	2	2	2	1	1	4	1	1	1	4	4	1	1	4	4	1	1	1	1	4	4	1	1	4	4	1	1	1	1	1	1
1695	1	1	1	2001	3	4	3	4	1	3	1	3	3	1	3	1	1	5	2	2	4	3	1	4	1	2	2	4	2	2	3	4	3	2	2	2	2	4	3	3	3	4	3	2	2	1	2	1	2
1696	1	1	1	2001	3	3	5	3	2	1	2	1	1	1	4	3	4	4	2	1	3	1	1	3	1	4	3	4	2	3	3	3	2	2	3	2	2	3	1	2	3	4	1	3	2	2	3	3	2
1697	1	1	1	2001	5	4	5	3	2	2	3	2	2	4	3	2	2	2	4	3	2	3	2	4	2	2	2	4	4	2	2	3	3	2	2	2	2	3	4	2	2	3	4	2	2	2	1	1	1
1698	1	1	1	2002	3	4	4	2	4	1	3	2	2	4	1	1	2	4	3	1	1	2	5	3	3	3	2	3	1	3	4	3	3	2	3	4	3	3	2	4	2	4	3	2	1	1	2	2	2
1699	3	1	2	2002	2	3	3	4	2	1	3	3	5	4	2	3	2	2	4	3	2	3	3	4	3	3	2	2	2	3	4	3	3	2	3	2	2	3	2	3	1	4	4	2	2	2	3	3	1
1700	1	2	1	2000	1	5	5	1	1	1	5	5	1	1	4	1	1	5	4	5	1	5	1	4	3	3	3	3	2	3	2	3	4	3	2	2	2	2	2	2	1	3	3	2	3	4	4	2	4
1701	1	1	1	2003	3	3	3	4	1	1	2	2	1	1	1	1	1	1	2	1	1	1	1	4	1	1	2	4	3	1	2	3	4	1	1	1	1	3	3	2	1	4	4	1	1	1	2	2	1
1702	1	1	2	2003	4	4	2	2	2	2	2	2	4	2	1	2	3	4	4	3	5	2	2	3	3	3	3	3	2	3	2	3	2	3	3	3	3	2	2	3	2	3	3	1	1	2	2	2	2
1703	1	2	1	2002	4	4	3	5	2	3	5	5	4	3	2	2	2	2	5	4	4	5	3	3	3	2	1	3	3	1	1	2	2	2	2	4	3	3	1	3	1	3	2	2	1	2	3	1	4
1704	1	1	2	2003	3	3	3	4	1	2	3	5	3	3	3	2	4	4	3	3	3	4	3	4	3	2	2	3	3	2	2	3	3	2	2	2	2	3	3	2	2	3	3	1	2	4	2	2	2
1705	2	1	2	2002	3	3	4	5	2	1	5	3	4	4	3	4	2	3	5	3	4	2	2	4	3	3	3	3	3	3	3	3	3	3	2	3	3	2	2	3	3	3	3	2	3	2	3	3	2
1706	2	5	2	1996	3	4	2	3	3	4	4	4	3	3	4	3	3	4	4	3	3	3	4	4	2	2	3	4	3	2	1	2	3	2	2	3	3	3	2	3	3	3	3	2	2	3	3	2	2
1707	2	5	2	1995	2	4	2	3	2	2	3	2	3	2	2	3	2	2	1	1	2	2	2	4	3	3	2	4	3	2	2	3	3	2	1	3	2	2	2	2	2	3	4	2	2	2	2	2	2
1708	2	1	2	2003	2	3	3	2	1	1	3	1	1	4	1	1	1	5	3	1	1	1	1	4	3	3	2	4	2	3	2	4	3	3	3	3	2	1	1	4	2	1	3	1	2	1	3	2	1
1709	2	1	2	2003	3	3	4	3	2	2	3	3	3	3	3	2	2	2	2	1	2	2	3	3	3	3	2	3	3	2	3	3	3	2	2	3	2	3	2	3	2	3	3	2	2	3	3	3	2
1710	1	3	1	2001	4	5	3	1	1	1	3	4	3	1	2	2	2	2	2	2	4	4	1	1	1	1	1	4	4	1	1	3	4	1	1	3	1	4	3	2	1	4	4	2	1	1	1	2	2
1711	4	5	1	1997	4	3	3	3	2	2	3	2	3	3	3	1	1	2	3	3	2	2	2	3	3	2	3	3	3	1	3	3	3	2	2	3	3	3	3	3	2	3	3	2	2	3	2	2	2
1712	5	5	1	1997	4	5	4	4	3	2	3	3	2	2	3	2	2	2	3	3	2	3	3	4	3	3	3	4	3	2	3	3	4	3	3	2	3	2	3	3	2	4	3	2	2	2	2	2	2
1713	2	2	2	2002	3	2	3	5	4	2	5	5	5	4	3	1	4	5	5	5	4	5	4	3	3	3	3	3	3	3	2	4	3	3	2	3	3	2	2	4	4	3	3	2	2	2	3	2	3
1714	2	2	2	2003	2	3	3	2	3	2	4	4	3	3	2	1	1	2	4	3	3	4	2	4	2	1	2	4	3	3	2	2	3	1	2	2	2	2	4	3	2	3	4	2	2	2	2	1	1
1715	1	1	1	2003	4	4	2	2	3	2	4	2	4	4	2	1	1	1	4	3	2	1	5	4	3	2	2	4	3	1	3	3	3	2	2	2	2	3	3	1	2	4	4	2	2	1	1	2	1
1716	2	2	2	2001	2	3	3	3	2	3	4	4	2	1	3	1	2	5	4	3	4	4	1	4	2	2	2	3	3	1	2	3	3	2	2	2	2	3	3	3	2	4	4	2	2	3	2	2	1
1717	5	5	1	1995	2	2	2	2	3	2	3	3	3	2	3	1	2	3	3	3	1	3	3	3	2	2	2	3	4	2	3	3	3	2	2	2	2	3	3	2	1	3	4	2	2	2	2	2	2
1718	2	1	2	2003	1	4	3	5	2	2	3	4	3	1	1	1	4	1	3	1	4	3	2	4	3	2	3	2	3	2	2	3	3	3	2	3	3	3	2	3	2	3	3	1	3	3	3	2	2
1719	1	1	2	2003	3	3	4	5	3	4	5	4	5	2	4	5	2	4	3	5	5	3	1	4	3	3	3	2	2	1	4	4	3	3	1	4	3	4	4	3	3	4	3	3	2	3	2	2	2
1720	1	2	2	2001	1	1	5	5	1	5	5	5	5	3	1	1	1	5	5	5	5	5	3	4	3	2	2	4	4	1	2	4	4	3	2	2	2	3	3	3	2	4	4	4	3	4	4	4	2
1721	1	1	2	2003	4	4	4	3	5	4	4	4	4	5	3	1	5	5	4	3	4	4	5	3	4	3	3	3	3	3	3	4	3	3	2	4	3	3	2	2	4	2	2	4	4	4	4	3	4
1722	1	2	1	2001	3	5	3	2	2	2	1	2	1	4	1	1	2	2	2	1	1	2	2	4	3	2	2	4	3	2	4	2	4	2	1	2	2	4	2	3	1	4	4	1	1	1	1	2	1
1723	1	1	1	2003	4	5	3	2	2	2	1	2	1	3	1	1	1	1	1	1	2	2	2	4	1	2	2	4	3	1	1	4	4	1	1	3	2	2	3	2	1	4	4	1	1	1	2	1	1
1724	1	3	1	2001	2	3	2	2	4	3	4	5	3	4	2	1	1	3	3	2	1	5	3	4	3	2	3	3	3	2	3	3	3	2	2	3	2	3	2	3	3	4	3	3	1	3	3	2	1
1725	1	1	2	2002	1	2	5	5	3	3	4	3	4	3	5	5	3	5	5	5	4	3	3	4	3	3	3	3	2	3	3	3	2	3	2	3	3	2	2	3	3	2	2	2	2	2	3	2	3
1726	1	2	1	2002	2	5	3	5	3	3	5	5	3	4	5	2	3	5	4	4	4	4	3	4	3	2	2	4	4	2	3	3	4	2	2	3	2	3	3	2	2	3	4	2	1	3	3	2	1
1727	1	2	2	2002	2	2	5	5	4	2	4	3	5	5	3	1	3	2	5	4	4	3	5	4	2	2	2	4	4	2	3	4	4	2	1	2	2	4	3	3	2	4	4	2	2	2	2	2	3
1728	2	2	2	2003	3	3	2	3	2	1	2	2	2	2	2	2	3	1	2	2	3	2	2	3	3	2	2	3	3	2	3	4	3	3	2	2	2	2	3	3	2	3	3	2	2	2	2	2	2
1729	2	1	2	2003	1	3	3	3	2	3	4	3	4	2	2	2	2	4	4	4	2	3	2	3	3	3	3	3	2	3	3	2	3	3	1	3	2	2	2	3	3	3	2	2	2	3	2	3	1
1730	1	2	2	2002	3	4	3	5	4	2	3	3	3	2	4	4	2	2	4	2	4	3	3	3	2	2	2	3	3	1	2	3	3	2	1	1	2	3	3	3	2	3	3	2	1	2	2	2	1
1731	1	2	2	2002	2	4	3	5	5	4	5	3	2	5	4	2	2	1	5	1	2	3	5	4	1	1	1	4	4	1	1	2	4	1	1	1	1	3	4	3	1	4	4	2	1	2	2	2	2
1732	1	2	2	2002	1	1	1	4	3	2	4	4	3	3	3	2	2	2	4	4	3	3	3	3	3	4	3	3	3	4	3	2	2	3	3	3	3	2	2	4	2	3	2	2	2	2	3	2	3
1733	2	2	1	2002	3	3	3	2	4	1	4	4	4	3	1	1	1	5	4	3	1	4	4	4	3	2	3	4	3	1	2	3	2	3	2	3	2	2	2	3	1	2	3	1	1	2	2	1	3
1734	1	1	1	2002	3	2	3	4	1	2	1	4	1	1	1	1	1	1	1	1	1	3	2	3	3	3	3	2	1	1	4	1	2	3	3	4	3	1	1	1	1	1	2	1	3	3	2	2	3
1735	1	1	2	2002	2	3	4	4	2	2	3	3	3	1	1	1	1	3	2	1	2	2	1	3	2	2	1	4	3	3	2	1	2	3	3	2	2	3	3	1	3	3	3	2	2	2	1	1	1
1736	1	3	2	2000	1	1	1	3	4	2	5	3	3	1	2	1	1	1	5	5	4	4	1	3	3	2	2	3	2	3	3	3	3	3	2	3	3	2	2	4	4	3	1	3	1	4	4	4	4
1737	1	3	2	2001	1	3	5	5	4	5	5	4	5	4	5	3	4	5	4	4	4	5	5	3	3	3	2	4	3	2	2	3	3	2	2	4	3	1	1	2	3	3	2	2	2	1	3	2	4
1738	1	3	2	2001	1	2	5	3	2	3	3	3	3	2	2	2	1	2	2	1	2	2	2	4	3	2	3	3	3	1	2	3	3	2	2	2	2	3	3	2	2	3	4	1	2	2	2	2	2
1739	1	3	2	2001	4	5	3	5	2	2	4	4	4	2	4	4	4	2	4	2	4	3	1	4	2	2	3	4	4	1	2	4	4	2	2	3	2	4	2	3	2	4	4	2	2	1	2	1	1
1740	2	1	2	2004	1	2	3	5	3	3	3	2	4	3	1	2	2	1	3	1	4	3	2	3	2	3	3	3	3	1	3	2	3	3	3	2	2	1	4	3	3	3	4	2	2	2	2	2	2
1741	1	2	2	2002	1	3	5	5	3	2	5	5	4	4	3	2	2	4	5	1	3	4	4	3	3	3	3	3	3	3	3	3	3	3	3	3	3	3	3	3	3	3	3	2	2	2	2	2	2
1742	1	2	1	2001	3	3	3	4	1	2	4	5	1	4	3	3	1	1	4	5	3	5	2	4	2	1	1	4	4	1	2	3	3	2	2	3	2	1	3	3	2	4	4	2	1	3	3	3	2
1743	1	2	2	2002	1	2	2	2	1	1	2	3	2	2	1	1	1	1	3	1	4	2	3	4	2	1	2	4	3	1	2	4	4	2	1	2	2	4	3	2	2	4	4	1	2	2	1	2	1
1744	1	3	1	2001	1	2	3	1	1	1	3	2	2	2	3	3	1	1	3	4	2	4	3	4	2	3	1	3	2	2	3	3	4	2	3	1	2	4	4	2	2	4	4	2	2	3	3	3	3
1745	1	1	1	2002	2	3	3	5	1	2	2	2	2	4	3	1	1	1	2	1	2	2	3	4	3	2	2	3	3	2	3	4	3	2	1	3	3	1	2	2	1	3	3	2	2	1	1	3	1
1746	2	1	2	2004	2	3	3	4	1	1	2	1	1	1	1	1	1	1	2	3	1	1	1	4	1	1	1	4	3	1	2	3	3	1	1	3	1	4	4	2	1	3	4	2	1	1	1	1	1
1747	2	1	2	2002	2	3	5	2	3	2	2	2	2	2	1	1	1	4	2	1	2	1	2	4	2	2	2	4	4	1	2	3	4	2	1	2	2	4	3	3	1	4	4	1	1	1	1	1	1
1748	1	2	2	2002	1	1	3	3	1	1	3	2	2	1	3	2	2	1	2	1	4	1	2	4	1	2	2	4	3	3	3	2	3	3	2	3	3	2	2	3	3	3	3	4	1	2	2	3	2
1749	1	2	2	2002	2	4	3	4	2	2	3	2	4	3	2	2	3	4	4	3	4	3	2	4	1	2	2	4	3	2	2	3	4	3	1	3	2	2	3	3	2	4	3	2	2	2	2	2	2
1750	2	1	1	2003	3	2	3	5	2	3	4	4	1	4	1	2	5	2	4	3	5	4	3	4	1	1	1	3	3	1	3	3	3	2	1	2	2	4	3	3	3	4	4	2	1	1	2	2	2
1751	5	5	1	1999	4	4	3	5	2	1	4	4	2	2	2	2	1	5	4	2	2	3	2	4	1	3	2	4	2	2	2	2	2	2	1	3	2	1	1	1	2	3	3	1	1	1	2	2	1
1752	1	1	1	2003	1	3	5	5	5	5	5	5	5	3	1	2	5	5	5	5	1	5	5	4	1	1	1	4	4	1	1	4	4	1	1	1	1	4	4	1	1	4	4	1	1	1	1	1	1
1753	1	1	1	2002	4	3	3	4	3	2	3	3	2	3	4	3	2	2	2	2	4	2	2	4	1	2	2	4	3	1	2	3	3	1	1	1	1	4	3	3	2	3	3	2	2	3	2	2	1
1754	1	1	1	2003	3	3	2	2	3	1	2	2	1	1	4	1	1	2	2	2	2	2	2	4	2	2	2	3	3	2	2	4	4	2	2	2	2	2	2	3	3	3	3	2	2	3	3	3	3
1755	1	2	2	2001	3	3	4	5	2	1	3	2	3	2	4	3	1	4	4	3	4	1	2	3	2	2	2	3	3	1	2	3	3	1	1	2	1	3	3	2	1	4	4	1	1	2	2	1	2
1756	1	1	1	2003	2	4	4	5	1	1	1	1	1	1	5	1	1	5	1	1	1	1	1	4	1	1	1	3	3	3	3	3	3	3	1	4	1	3	3	3	3	3	3	1	1	4	1	1	1
1757	1	1	1	2002	3	3	5	5	5	4	4	5	4	4	4	4	3	2	3	3	5	5	5	3	3	4	4	3	2	4	2	2	2	3	3	3	3	2	2	3	2	2	2	4	2	4	3	4	4
1758	1	2	2	2001	3	3	3	2	1	2	3	2	2	2	2	2	1	1	3	1	3	2	1	4	3	2	3	3	2	3	3	3	3	2	3	3	3	2	2	2	3	2	3	2	2	1	1	2	2
1759	1	1	2	2002	3	4	3	5	2	2	4	2	3	4	4	4	2	4	4	2	3	3	2	4	2	2	2	4	3	3	3	4	3	2	3	3	2	3	2	3	3	3	4	2	2	2	2	3	2
1760	1	2	2	2002	3	3	3	4	5	3	5	4	5	5	2	2	1	5	5	3	4	4	5	3	3	2	3	2	2	2	4	4	2	3	3	3	3	2	2	3	3	3	2	2	2	3	3	2	3
1761	5	5	2	1997	2	2	2	4	4	3	5	4	5	5	4	2	2	4	5	5	3	5	5	2	4	3	3	1	2	3	4	3	1	3	3	3	4	2	2	3	4	2	1	2	3	3	4	3	4
1762	1	1	1	2003	2	3	3	2	2	1	2	2	2	3	2	2	1	1	3	2	2	2	3	4	3	3	3	4	3	2	4	3	3	2	3	4	3	3	2	2	2	4	2	2	2	3	3	3	2
1763	2	1	1	2003	3	5	3	4	2	1	2	3	1	4	1	1	2	1	1	1	3	2	1	3	2	2	2	3	3	1	2	4	3	1	1	1	2	3	3	2	1	3	4	1	1	1	1	2	1
1764	2	1	2	2003	3	2	3	5	3	4	5	5	5	5	5	3	3	5	5	3	5	4	3	2	3	3	3	2	2	3	3	3	3	3	3	3	3	2	2	3	3	3	3	2	3	3	3	3	3
1765	2	2	2	2002	3	5	3	3	2	1	2	3	2	1	1	2	1	1	2	1	1	2	2	4	3	1	2	4	4	2	3	4	2	1	2	2	2	4	4	2	2	4	4	2	1	2	2	1	1
1766	3	5	2	1997	1	3	3	5	2	4	5	5	5	2	5	5	5	4	4	4	4	4	3	4	1	2	3	4	3	2	3	4	4	2	1	2	2	4	3	3	2	4	4	2	2	1	2	2	2
1767	1	2	2	2002	2	3	3	5	3	2	4	4	4	4	5	1	3	3	4	4	5	4	4	4	2	2	2	4	3	2	2	3	3	2	2	3	3	4	3	2	3	3	3	2	2	2	2	2	1
1768	1	2	1	2001	1	1	1	3	4	4	5	5	4	4	3	1	1	3	4	4	5	5	5	4	2	2	2	4	4	2	2	3	3	1	2	2	2	3	3	3	2	3	4	3	2	4	3	2	2
1769	4	5	1	1996	1	3	3	4	2	3	4	3	4	2	3	2	3	4	4	2	4	2	2	4	1	1	1	4	4	1	3	3	3	1	3	1	2	4	4	1	1	3	4	1	1	2	2	1	1
1770	2	1	2	2002	3	1	4	5	2	1	5	4	5	2	1	1	1	1	4	2	4	3	2	3	2	1	2	3	3	2	2	3	3	2	1	2	2	1	3	3	2	4	3	2	2	1	1	2	2
1771	1	1	2	2004	3	3	5	2	2	3	4	3	2	4	4	1	1	1	1	1	2	2	4	3	2	3	2	3	3	2	2	4	2	3	1	4	3	3	2	3	2	4	4	2	1	2	1	2	1
1772	1	1	2	2003	3	3	3	4	2	3	2	3	3	2	3	3	4	3	3	2	3	3	2	4	3	1	3	3	3	2	2	3	3	2	2	3	2	2	2	3	2	3	4	2	2	1	3	2	1
1773	1	1	1	2002	3	2	4	3	2	3	3	2	4	2	1	1	1	1	4	2	4	2	2	4	3	2	2	4	3	2	2	3	3	2	1	1	1	2	3	2	1	3	4	2	1	2	2	2	2
1774	1	1	2	2002	2	3	3	3	3	1	2	4	3	4	1	2	3	2	1	1	3	4	4	4	1	1	1	4	3	1	2	3	4	1	2	1	3	1	2	1	1	4	4	3	1	2	1	1	1
1775	1	1	2	2002	2	3	3	2	3	2	4	3	3	2	2	2	2	4	4	4	4	2	3	4	3	2	2	4	4	3	3	3	3	2	2	3	2	3	4	3	2	3	4	2	2	2	2	3	2
1776	1	2	1	2002	3	5	4	4	2	1	3	3	4	4	4	1	3	1	4	2	1	3	3	3	1	1	2	3	3	2	1	3	3	2	1	1	2	4	3	2	2	4	4	2	2	1	1	2	1
1777	1	1	1	2001	5	4	5	4	4	5	4	4	4	5	5	3	4	5	5	5	3	4	4	2	3	3	3	2	1	4	4	3	2	2	3	4	3	2	1	1	3	3	2	2	4	2	3	3	2
1778	1	1	2	2003	1	1	3	5	3	5	2	4	4	4	5	4	4	3	4	4	5	4	5	4	4	3	3	3	2	4	4	4	3	2	2	3	3	1	3	2	2	2	2	1	1	1	2	2	1
1779	2	1	2	2001	2	3	3	4	4	3	4	4	4	4	4	4	4	3	4	4	3	3	4	3	1	2	2	4	3	3	2	3	2	3	3	3	2	3	3	2	2	4	4	2	2	2	2	2	1
1780	2	1	2	2002	3	3	5	4	4	2	3	3	4	3	2	3	3	2	3	3	4	3	3	3	3	3	3	3	2	2	3	3	3	3	2	4	3	2	2	4	3	3	3	2	2	2	2	2	2
1781	2	2	2	2001	1	3	3	4	2	2	3	4	3	3	3	3	2	2	4	2	3	3	3	3	2	2	2	4	3	2	2	3	3	2	3	3	2	3	3	3	3	3	3	2	2	2	3	2	2
1782	3	1	2	2002	1	5	5	3	3	4	2	1	2	3	1	3	1	5	2	1	2	2	2	3	4	2	3	2	2	2	3	4	3	4	1	2	2	2	2	2	3	2	3	2	3	1	2	2	3
1783	1	1	1	2003	3	3	3	1	1	1	1	1	1	2	1	1	1	1	1	1	1	1	1	4	2	1	2	4	3	1	1	4	4	2	1	1	2	3	4	1	1	4	4	1	1	1	1	1	1
1784	1	1	2	2003	2	2	2	2	2	2	2	2	4	2	3	2	3	4	4	2	4	2	2	3	2	2	2	3	3	2	2	3	3	2	2	2	2	2	2	3	3	3	3	1	1	1	2	1	1
1785	1	2	1	2002	4	4	3	5	2	2	4	5	3	3	5	3	2	4	5	4	4	5	3	3	2	2	2	3	3	2	2	2	2	2	3	2	2	2	2	3	2	3	3	2	2	2	1	1	2
1786	2	1	2	2003	3	4	4	4	1	2	3	4	3	3	3	3	3	3	3	2	4	4	2	4	3	3	3	4	3	3	3	3	3	2	2	3	2	3	3	3	2	3	2	2	2	4	2	2	1
1787	2	1	2	2002	3	2	3	5	2	2	5	3	3	2	3	4	2	4	4	2	4	3	3	4	3	3	3	3	3	2	3	3	3	3	2	3	3	2	3	3	3	3	2	2	2	2	2	3	3
1788	2	5	2	1996	3	3	2	4	2	4	4	4	2	3	4	3	3	2	3	3	3	3	3	3	2	2	2	3	3	2	2	2	2	3	2	2	2	3	2	2	3	3	3	2	2	2	2	2	2
1789	2	5	2	1995	2	4	2	2	2	2	2	2	2	2	1	1	2	3	2	1	1	2	2	3	2	2	3	4	2	2	3	3	3	1	1	2	2	3	2	2	2	3	3	2	2	2	2	2	2
1790	2	1	2	2003	3	4	4	2	1	1	1	1	2	4	1	1	1	4	4	3	2	1	1	4	3	3	3	3	2	3	2	2	2	2	3	3	3	1	2	2	3	1	2	1	2	2	2	1	2
1791	2	1	2	2003	3	3	4	4	2	2	2	3	3	3	2	2	2	2	2	2	2	2	2	4	3	2	2	4	3	1	3	3	3	2	2	3	2	2	1	1	2	2	2	2	2	3	2	3	2
1792	1	3	1	2001	2	3	2	3	4	3	4	3	3	4	4	3	3	4	4	3	4	4	1	3	3	2	2	2	1	2	3	3	2	3	3	3	4	2	2	3	3	2	4	2	3	3	4	3	3
1793	5	5	1	1997	4	3	3	3	2	3	3	2	3	3	3	1	1	2	3	3	2	2	2	3	3	2	3	3	3	2	3	3	2	3	2	3	3	3	3	3	2	2	3	2	2	2	2	2	2
1794	5	5	1	1997	5	5	4	2	2	2	2	3	3	2	2	2	2	2	2	2	2	3	3	4	2	2	3	4	3	2	3	3	3	2	1	3	3	4	2	3	3	4	3	2	2	2	2	2	2
1795	2	2	2	2002	3	2	4	4	4	2	5	5	5	5	4	2	3	5	5	4	4	5	4	3	3	3	3	3	3	1	2	3	3	3	1	2	1	2	2	4	4	3	3	2	2	3	4	3	3
1796	2	2	2	2003	2	3	4	2	3	2	2	4	4	3	2	2	2	2	4	2	2	4	3	4	2	1	2	4	4	1	2	3	3	2	2	1	1	2	4	3	1	4	4	2	2	2	2	2	2
1797	1	1	1	2003	4	4	2	2	3	1	3	2	4	4	2	2	2	3	4	2	3	2	4	3	2	1	3	4	3	1	3	3	3	3	2	2	2	3	4	2	3	3	4	2	2	1	2	1	1
1798	2	2	2	2001	2	3	3	3	1	1	3	4	3	1	2	1	2	5	4	3	4	4	1	4	2	2	2	3	3	1	2	2	3	2	1	2	2	3	3	3	2	3	3	2	2	3	2	3	2
1799	5	5	1	1995	5	3	2	2	2	2	2	2	1	2	2	1	3	3	2	2	2	3	2	4	2	2	2	3	3	2	1	3	3	1	2	2	2	3	4	2	2	3	4	1	1	2	1	2	2
1800	2	1	2	2003	1	4	5	5	2	1	4	4	3	1	1	1	3	1	3	2	4	3	1	4	3	1	3	3	3	2	2	4	4	2	1	3	2	3	2	2	3	3	3	1	1	3	3	3	2
1801	1	1	2	2003	3	2	4	4	2	3	3	4	4	2	4	2	1	3	2	4	2	3	2	4	3	3	3	2	3	2	3	4	3	3	1	3	2	4	4	3	3	4	4	2	2	3	2	3	2
1802	1	2	2	2001	1	1	4	5	1	5	5	4	5	4	1	1	1	5	5	5	5	4	4	4	3	3	3	4	3	1	2	4	3	3	3	3	3	3	4	4	3	4	4	2	2	3	3	3	3
1803	1	1	2	2003	3	3	5	4	5	4	4	5	5	5	4	1	4	5	5	4	5	5	5	3	3	3	3	3	4	3	3	4	3	3	3	2	3	3	3	3	3	3	4	2	2	4	2	3	2
1804	1	2	1	2001	3	5	3	2	2	1	1	3	1	4	2	1	2	2	1	2	1	2	2	4	2	2	1	4	3	1	3	3	4	1	1	3	1	4	1	1	1	4	4	1	1	1	1	2	1
1805	1	1	1	2003	4	5	3	2	2	2	2	3	2	2	2	2	2	1	1	1	3	2	2	4	1	2	2	4	3	2	2	3	3	2	2	2	2	2	2	3	3	3	3	1	2	1	2	1	2
1806	1	3	1	2001	3	3	2	2	2	3	3	4	2	3	2	2	1	3	2	3	3	4	3	4	3	2	2	3	3	2	2	3	3	2	1	3	2	3	3	4	3	4	4	3	2	2	4	1	1
1807	1	1	2	2002	3	2	5	4	3	3	4	3	3	3	4	4	3	5	3	3	3	3	3	3	3	3	3	2	3	4	3	2	3	2	3	3	3	2	2	3	3	2	2	3	3	2	3	2	3
1808	1	2	1	2002	2	3	3	4	4	3	4	3	4	3	3	1	3	5	4	4	3	3	3	4	2	2	2	4	3	1	3	3	3	2	1	2	2	3	3	2	1	3	4	2	1	2	2	1	2
1809	1	2	2	2002	2	2	5	5	4	2	4	3	4	5	2	2	3	4	4	4	3	3	5	4	2	2	2	4	3	1	2	4	4	2	2	2	2	3	3	3	2	4	4	2	2	2	3	2	2
1810	2	1	2	2003	3	3	3	3	2	2	2	2	2	2	2	2	1	2	2	2	2	2	2	3	3	3	2	3	2	2	3	3	3	2	2	2	2	3	3	3	2	3	3	2	2	2	2	2	2
1811	2	1	2	2003	1	3	3	3	2	3	4	3	4	3	3	2	2	3	4	3	2	3	2	3	3	3	3	3	2	2	3	2	2	3	3	3	3	2	2	3	3	2	2	2	2	2	2	3	1
1812	1	2	2	2002	3	4	4	5	4	3	4	3	4	3	4	5	3	3	4	3	4	3	3	3	2	2	2	4	3	1	2	3	3	2	1	2	2	3	3	3	2	3	3	1	1	2	2	2	2
1813	1	2	2	2002	3	4	4	4	5	3	4	3	1	5	3	2	3	1	3	3	3	3	5	4	1	1	1	4	4	1	1	2	4	1	1	1	1	4	4	3	1	4	4	2	1	3	2	1	2
1814	1	2	2	2002	1	1	3	4	3	2	4	4	2	3	2	2	3	2	4	4	4	4	3	3	3	4	2	3	2	3	3	2	2	3	3	2	3	1	2	4	2	3	2	2	2	3	4	2	2
1815	2	2	1	2002	3	3	3	1	4	1	4	4	3	3	2	1	1	4	4	1	2	4	4	4	2	2	2	4	3	1	2	3	3	2	1	2	1	2	3	4	2	3	4	1	1	1	2	2	3
1816	1	1	1	2002	3	3	3	2	2	2	1	3	2	2	3	2	2	1	1	2	2	3	2	3	2	3	3	2	2	3	4	2	2	3	3	4	3	1	1	2	1	2	2	1	3	3	2	2	2
1817	1	2	2	2002	3	3	3	2	2	1	2	3	2	1	2	1	1	2	1	1	2	2	2	4	2	3	2	4	3	1	3	3	3	2	2	2	3	3	3	3	2	4	4	2	2	1	2	3	1
1818	1	3	2	2000	3	4	3	2	2	1	5	4	5	1	2	1	1	3	5	5	5	4	1	3	2	1	2	3	3	2	3	2	3	3	3	3	3	2	1	4	3	2	4	4	2	4	4	4	4
1819	1	3	2	2001	1	3	5	4	4	2	5	5	3	4	4	2	2	4	4	3	3	5	4	3	2	3	2	3	4	2	3	3	3	2	2	3	2	3	2	3	3	4	2	3	2	2	4	2	3
1820	1	3	2	2001	3	4	4	3	2	3	3	3	4	2	3	3	2	2	3	3	2	4	2	3	3	2	2	3	3	2	2	3	3	3	2	3	2	3	3	2	2	3	4	2	2	2	3	2	2
1821	1	3	2	2001	4	5	3	5	2	1	4	3	4	2	4	4	4	2	5	1	3	2	1	4	2	2	2	4	3	1	2	4	3	2	1	2	2	4	3	3	2	4	4	2	2	2	2	1	2
1822	2	1	2	2004	1	3	2	5	3	3	2	2	2	2	1	1	2	1	4	1	3	2	3	4	3	3	2	4	3	2	4	2	3	3	3	2	3	4	4	3	2	3	4	2	1	3	2	1	1
1823	1	2	2	2002	1	3	5	5	3	2	4	5	4	3	4	3	4	4	4	2	2	4	4	3	3	3	3	3	3	3	3	3	3	3	3	3	3	3	3	3	3	3	3	2	2	2	2	2	2
1824	1	2	1	2001	2	3	3	2	1	1	4	5	1	1	3	3	1	1	2	4	2	5	2	4	2	1	1	4	4	2	3	2	3	2	1	1	1	4	3	4	2	3	3	2	1	3	3	3	2
1825	1	2	2	2002	2	3	3	1	1	1	1	2	2	2	1	1	1	1	3	1	3	2	1	4	2	2	2	4	4	1	2	4	4	2	1	1	1	4	4	3	2	4	4	1	1	1	2	2	1
1826	1	3	1	2001	3	4	4	4	3	4	3	5	3	3	2	2	2	2	3	4	4	5	5	4	2	2	3	4	3	2	3	4	4	2	3	3	3	4	4	3	2	3	4	2	2	4	3	2	2
1827	1	1	1	2002	2	3	4	5	1	1	2	1	2	3	2	1	1	1	2	1	1	1	2	3	2	2	2	3	2	1	3	3	2	2	1	3	2	1	1	3	1	3	3	1	2	1	1	4	2
1828	2	1	2	2004	2	3	3	2	1	1	1	1	1	1	1	1	1	1	1	3	1	1	1	4	2	1	2	4	3	1	1	4	4	1	1	3	1	3	4	1	1	4	4	1	1	1	1	1	1
1829	2	1	2	2002	2	4	3	4	2	2	2	2	2	2	2	1	1	4	2	1	2	2	2	4	1	1	1	4	4	2	2	3	3	2	1	2	2	4	4	3	2	4	4	1	1	1	1	3	2
1830	1	2	2	2002	1	3	3	2	1	1	1	2	1	1	1	1	1	1	1	1	2	2	1	4	1	2	1	4	3	2	3	2	3	2	1	2	2	3	3	3	2	3	3	2	1	3	2	3	2
1831	1	2	2	2002	2	4	3	4	3	2	2	2	3	3	2	2	2	4	4	3	4	3	3	3	2	2	2	3	3	2	3	2	3	2	2	2	2	3	3	4	2	3	3	3	2	3	2	3	3
1832	2	1	1	2003	3	3	3	5	2	3	4	4	1	4	1	1	3	4	4	2	4	4	2	4	1	1	1	3	3	1	3	3	4	2	1	3	2	4	3	2	2	4	4	3	1	2	2	2	2
1833	5	5	1	1999	4	4	4	5	2	1	4	4	2	2	3	3	1	5	3	2	3	4	2	3	1	2	2	3	2	3	2	2	3	2	2	3	2	3	2	2	2	4	3	1	2	2	2	2	1
1834	1	1	1	2002	3	4	4	4	3	2	3	3	3	4	2	2	3	4	4	3	3	4	3	4	2	2	2	4	4	1	2	3	3	2	3	2	1	4	3	1	2	3	4	1	1	1	2	2	2
1835	1	1	1	2002	4	4	3	4	2	1	2	1	1	2	4	4	2	2	2	2	2	2	2	4	3	3	3	4	4	2	2	4	4	2	2	3	3	4	3	3	3	3	3	1	1	2	2	1	1
1836	1	1	1	2003	3	3	2	2	2	2	2	1	1	2	1	1	2	1	1	1	1	1	2	4	3	2	3	3	2	2	2	4	4	2	1	2	3	2	2	2	2	2	3	2	2	1	1	3	2
1837	1	2	2	2001	3	3	4	4	1	1	2	1	1	1	3	1	1	4	1	1	3	1	1	4	1	1	1	3	3	2	2	3	3	1	1	2	2	3	3	2	2	3	4	2	1	1	1	1	1
1838	1	1	1	2003	2	5	4	1	1	1	1	1	1	1	1	1	1	5	1	1	1	1	1	4	1	1	1	1	3	2	3	3	3	1	1	1	1	1	1	1	1	1	1	2	2	3	1	1	1
1839	1	1	1	2002	4	3	5	5	5	5	5	5	5	5	5	3	5	3	4	3	5	5	5	3	3	4	4	2	2	4	2	3	3	3	3	1	3	3	2	4	3	3	2	3	3	4	3	3	3
1840	1	2	2	2001	3	3	3	2	1	2	2	2	2	2	2	2	2	1	2	2	3	1	1	3	3	3	3	2	2	3	3	2	2	3	3	3	3	3	2	3	2	3	3	2	2	1	2	2	1
1841	1	1	2	2002	3	4	3	4	2	3	4	3	3	4	4	3	2	4	4	2	3	3	3	4	2	2	2	4	4	2	3	4	4	2	2	2	2	4	4	3	3	4	4	2	2	2	2	1	1
1842	1	2	2	2002	3	4	3	4	5	3	5	4	5	5	2	1	3	5	5	4	4	4	5	3	3	2	3	2	2	2	3	2	3	3	3	3	3	1	1	3	3	2	3	2	2	2	2	1	2
1843	5	5	2	1997	2	3	2	5	3	5	3	5	5	5	4	5	5	5	5	5	5	4	5	2	4	4	4	4	3	3	4	3	2	3	3	4	3	1	3	3	3	2	2	4	4	3	4	4	2
[truncated: 57 more columns]
